# Supplementary material for: Rhythmic lipid and gene expression responses to chilling in panicoid grasses
Source: J Exp Bot. 2024 May 29;75(18):5790–804. doi: 10.1093/jxb/erae247 (PMC11427832; doi:10.1093/jxb/erae247)
Supplement: erae247_suppl_Supplementary_Tables_S1-S17 [file erae247_suppl_supplementary_tables_s1-s17.xlsx]

## Sheet: S1
Table S1: Averages and standard errors of each lipid abundance measurements across different time points in foxtail millet, Urochloa, and sorghum.
Foxtail Millet										Urochloa										Sorghum
	Averages	Time = 0	Time = 10 min	Time = 3H	Time = 6H	Time = 12H	Time = 16H	Time = 24H	Max-min/max		Averages	Time = 0	Time = 10 min	Time = 3H	Time = 6H	Time = 12H	Time = 16H	Time = 24H	Max-min/max		Averages	Time = 0	Time = 10 min	Time = 3H	Time = 6H	Time = 12H	Time = 16H	Time = 24H	Max-min/max
	PC	0.0920052	0.103492	0.103839	0.0771837	0.0994918	0.141975	0.0863824	0.456359		PC	0.0931096	0.0811405	0.077165	0.0854496	0.06434	0.0492775	0.0673226	0.470758		PC	0.0606895	0.101241	0.080487	0.0678553	0.0817029	0.0875645	0.0553346	0.453438
	PE	0.0338708	0.0353497	0.040945	0.058811	0.0396886	0.0436407	0.0371507	0.424074		PE	0.0343479	0.0356402	0.0350935	0.033575	0.0385563		0.0302265	0.216043		PE	0.031463	0.0448612	0.0500823	0.0425088	0.027866	0.017193	0.0218613	0.656705
	PI	0.00853475	0.011253	0.00920862	0.0087118	0.0187252	0.0130705	0.0106877	0.54421		PI	0.0078468	0.0106096	0.011689	0.0149302	0.0103378	0.0139457	0.00989025	0.474434		PI	0.0060766	0.00713629	0.016599	0.0095092	0.0137033	0.00853667	0.00532733	0.679057
	PG	0.0479493	0.0466618	0.056478	0.0444878	0.0478033	0.0611925	0.055028	0.272986		PG	0.0550137	0.0791493	0.0552379	0.0406894	0.0673987		0.0363574	0.540648		PG	0.068224	0.0558512	0.068403	0.0648715	0.0460582	0.0476785	0.043688	0.361315
	PS	0.00541925	0.0032455	0.00712913	0.00703983	0.0108353	0.0119305	0.00528729	0.727966		PS	0.00644333	0.00637467	0.00863067	0.0083918	0.00750183	0.00659233	0.007798	0.261393		PS	0.0040438	0.00536083	0.0059864	0.00631433	0.006549	0.00427733	0.00327612	0.499752
	PA	0.006767	0.006346	0.00925114	0.0080376	0.0111298	0.0159022	0.00694825	0.600937		PA	0.005183	0.0108538	0.00830814	0.008128	0.0095968	0.00875667	0.0075896	0.522473		PA	0.00407475	0.007416	0.00993433	0.006651	0.0104514	0.00519967	0.00623029	0.610125
	SQDG	0.0309688	0.0302326	0.0466116	0.0307543	0.0373175	0.041071	0.0280959	0.397234		SQDG	0.052855	0.0384763	0.0398883	0.0417421	0.0434345		0.0428187	0.272041		SQDG	0.0123446	0.0225237	0.020391	0.015776	0.0140942	0.0188717	0.0117989	0.476157
	DGDG	0.147398	0.131971	0.141974	0.112972	0.114881	0.14981	0.136301	0.245896		DGDG	0.133946	0.130634	0.125879	0.0888234	0.166787	0.176007	0.117059	0.495341		DGDG	0.163525	0.134588	0.143858	0.103939	0.0938394	0.0820106	0.081515	0.501514
	MGDG	0.219137	0.249666	0.297254	0.202416	0.256068	0.297646	0.264594	0.319942		MGDG	0.261111	0.222139	0.183072	0.226477	0.227068	0.280794	0.147663	0.474125		MGDG	0.256268	0.302125	0.294079	0.281173	0.244958	0.272013	0.153428	0.492171
	LPC	0.00385067	0.0075228	0.0079952	0.66775	0.0162185	0.0156183	0.466814	0.994233		LPC	0.080745	0.00621175	0.0045752	0.481178	0.0107062	0.0159327	0.203267	0.990492		LPC	0.0602525	0.00570083	0.0066996	0.151034	0.00946467	0.0043765	0.28081	0.962255
	TAG	0.0323521	0.0263169	0.0153345	0.0152024	0.0165336	0.0169956	0.0184627	0.530095		TAG	0.020737	0.0309671	0.0347831	0.0225468	0.0280919	0.109635	0.0534093	0.794346		TAG	0.0117275	0.0148782	0.0141535	0.0102052	0.00909184	0.00986067	0.0132381	0.388917
	Standard errors	Time = 0	Time = 10 min	Time = 3H	Time = 6H	Time = 12H	Time = 16H	Time = 24H			Standard deviations	Time = 0	Time = 10 min	Time = 3H	Time = 6H	Time = 12H	Time = 16H	Time = 24H			Standard deviations	Time = 0	Time = 10 min	Time = 3H	Time = 6H	Time = 12H	Time = 16H	Time = 24H
	PC	0.0110006	0.0193082	0.0115521	0.0195019	0.00885854	0.0235502	0.00782806			PC	0.0158822	0.0134508	0.00624996	0.0229043	0.0105886	0.0297262	0.005788			PC	0.0176735	0.0113701	0.0105865	0.0187045	0.0102437	0.0221486	0.00435767
	PE	0.00670419	0.0046727	0.00513662	0.022592	0.002804	0.00486206	0.00548455			PE	0.00695823	0.00617268	0.00438089	0.00533151	0.00623704	0.019642	0.00514213			PE	0.00569648	0.00647039	0.0126914	0.0065054	0.00666894	0.00748767	0.00147854
	PI	0.00175126	0.00259699	0.00171773	0.00191963	0.00347403	0.00261508	0.00124969			PI	0.00142694	0.00303482	0.00130401	0.00397486	0.000778955	0.00332182	0.00117825			PI	0.00201035	0.00175525	0.00208066	0.00167538	0.00333221	0.00383236	0.00105278
	PG	0.00874543	0.00888209	0.00474565	0.00813338	0.0168721	0.0120709	0.00888605			PG	0.00632396	0.0176111	0.00290991	0.00717373	0.0139242	0.0795825	0.00582968			PG	0.00760021	0.0090865	0.0149849	0.0104042	0.0100514	0.0123554	0.00558929
	PS	0.0010116	0.000597615	0.000987287	0.00160911	0.00276557	0.00468049	0.000892208			PS	0.00185099	0.00174313	0.0017544	0.00187918	0.000783362	0.00158135	0.0012239			PS	0.000809173	0.000962621	0.00138986	0.00113423	0.00111822	0.000962705	0.000410715
	PA	0.000565361	0.000697918	0.00212772	0.000774626	0.00170557	0.00884651	0.000914819			PA	0.000439187	0.00276281	0.00117099	0.0019867	0.000694109	0.000539694	0.00168168			PA	0.000222361	0.000635497	0.00202898	0.000728748	0.00230255	0.000124339	0.00074744
	SQDG	0.00549215	0.00295573	0.013322	0.00749654	0.00438998	0.00804187	0.00501601			SQDG	0.0168217	0.00198708	0.00515418	0.00626516	0.00997469	#DIV/0!	0.00174617			SQDG	0.00271907	0.00657925	0.00640187	0.00251507	0.00313973	0.00274237	0.00107521
	DGDG	0.0100315	0.0149053	0.0117774	0.00367979	0.0143728	0.00869162	0.017473			DGDG	0.00571289	0.0190528	0.0199526	0.0120653	0.017637	0.0596552	0.0231526			DGDG	0.0385926	0.0169021	0.0194882	0.017604	0.0158591	0.0210199	0.00684028
	MGDG	0.00692868	0.0334219	0.0200137	0.0242432	0.0245136	0.0210707	0.0486486			MGDG	0.0260783	0.0265745	0.0396022	0.0385906	0.0314402	0.0661112	0.0195076			MGDG	0.0412364	0.0443183	0.0273981	0.036624	0.0385738	0.0808085	0.0273602
	LPC	0.000377684	0.0015774	0.000788544	0.221992	0.00872704	0.00741667	0.249674			LPC	0.0767526	0.00144444	0.000578849	0.288367	0.00330066	0.00463348	0.192371			LPC	0.0392461	0.001098	0.00231828	0.0725343	0.00505906	0.0008095	0.276191
	TAG	0.0203855	0.00793079	0.00561391	0.00545356	0.00499367	0.000161889	0.00368299			TAG	0.00137273	0.0161291	0.00298125	0.00189109	0.00800952	0.0455877	0.0255278			TAG	0.00255099	0.00270328	0.00304935	0.00114297	0.00191464	0.000895252	0.000635

## Sheet: S2
Table S2: LimoRhyde test of rhythmicity of measured lipids in three grasses.
Sl no	Species	Lipid	P.Value	adj.P.Val
1	Sorghum	DGDG	0.152562	0.255712
2	Sorghum	LPC	0.258168	0.344224
3	Sorghum	MGDG	0.20732	0.288446
4	Sorghum	PA	0.0754577	0.150915
5	Sorghum	PC	0.0233871	0.0686263
6	Sorghum	PE	0.00317826	0.0318339
7	Sorghum	PG	0.0235903	0.0686263
8	Sorghum	PI	0.00083814	0.0134102
9	Sorghum	PS	0.00497125	0.0318339
10	Sorghum	SQDG	0.278311	0.356238
11	Sorghum	TAG	0.000261019	0.0083526
12	Urochloa	DGDG	0.0258137	0.0688364
13	Urochloa	LPC	0.611708	0.632295
14	Urochloa	MGDG	0.454446	0.538603
15	Urochloa	PA	0.0285249	0.0701819
16	Urochloa	PC	0.00568634	0.0318339
17	Urochloa	PE	0.206738	0.288446
18	Urochloa	PG	0.00596885	0.0318339
19	Urochloa	PI	0.105913	0.199366
20	Urochloa	SQDG	NA	NA
21	Urochloa	PS	0.612536	0.632295
22	Urochloa	TAG	0.0116287	0.0465149
23	Foxtail Millet	DGDG	0.0104186	0.0465149
24	Foxtail Millet	LPC	0.48307	0.55208
25	Foxtail Millet	MGDG	0.0307046	0.0701819
26	Foxtail Millet	PA	0.15982	0.255712
27	Foxtail Millet	PC	0.0153348	0.0545236
28	Foxtail Millet	PE	0.386417	0.47559
29	Foxtail Millet	PG	0.537593	0.593206
30	Foxtail Millet	PI	0.203526	0.288446
31	Foxtail Millet	PS	0.0485551	0.103584
32	Foxtail Millet	SQDG	0.139817	0.248563
33	Foxtail Millet	TAG	0.75255	0.75255

## Sheet: S3
Table S3: CircaCompare test of rhythmicity for DGDG, PC, and MGDG in three grasses. Mesor is average expression, amplitude is the difference between mesor and peak level, phase is when the peak occurs (in radians), and peak time is hours of peak expression after time 0
Plant	lipid abundance	rhythmic p-value	mesor	amplitude	phase	peak time
sorghum	DGDG	0.0815387	0.118042	0.0380957	0.890353	3.4009
foxtail millet	DGDG	0.00174863	0.139307	0.0282183	5.34512	20.4168
Urochloa	DGDG	0.00948214	0.151037	0.0482419	4.78018	18.2589
sorghum	PC	0.00805011	0.0794955	0.0271288	4.78317	18.2704
foxtail millet	PC	0.00399878	0.102725	0.0180109	3.21378	12.2757
Urochloa	PC	0.00200387	0.078807	0.0437455	1.73723	6.63572
sorghum	MGDG	0.0841613	0.280177	0.0687304	1.68296	6.42844
foxtail millet	MGDG	0.01101	0.224593	0.0435005	3.77786	14.4304
Urochloa	MGDG	0.254769	0.238581	0.030238	2.78866	10.6519
Comparison	lipid abundance	p-value
		mesor difference	amplitude difference	difference in phase
foxtail millet vs Urochloa	DGDG	0.277416	0.279741	0.147088
sorghum vs. foxtail millet	PC	0.00191169	0.384016	0.00455736
sorghum vs.Urochloa	PC	0.937565	0.279662	2.94336e-11
foxtail millet vs Urochloa	PC	0.00651579	0.0457847	0.0158444
Plant	lipid saturation	rhythmic p-value	mesor	amplitude	phase	peak time
sorghum	DGDG	0.113684	1.64386	0.367297	0.988411	3.77545
foxtail millet	DGDG	0.0177679	1.73361	0.329485	0.992882	3.79253
Urochloa	DGDG	0.0974065	1.60511	0.31335	5.57898	21.3101
sorghum	PC	0.596151	0.704394	0.0623514	5.38983	20.5876
foxtail millet	PC	0.0408503	0.943732	0.174363	6.22103	23.7626
Urochloa	PC	0.0325209	0.802761	0.249678	0.653856	2.49755
sorghum	MGDG	0.443392	2.60528	0.128467	2.64345	10.0972
foxtail millet	MGDG	0.0493445	2.36723	0.263577	6.19997	23.6822
Urochloa	MGDG	0.569213	2.58438	0.0331368	5.53583	21.1453
sorghum	total	0.00119607	1.90335	0.374873	1.13625	4.34014
foxtail millet	total	0.000371421	1.75595	0.389542	1.22012	4.6605
Urochloa	total	0.00638524	1.71656	0.283541	0.391431	1.49516
Comparison	lipid saturation	p-value
		mesor difference	amplitude difference	difference in phase
foxtail millet vs Urochloa	PC	0.201369	0.585068	0.435488
foxtail millet vs Urochloa	total	0.709522	0.468377	0.125179
sorghum vs. foxtail millet	total	0.127295	0.920668	0.817668
sorghum vs.Urochloa	total	0.0923848	0.54039	0.193042

## Sheet: S4
Table S4: Averages and standard errors of each lipid unsaturation across different time points in foxtail millet, urochloa, and sorghum.
Foxtail Millet										Urochloa										Sorghum
	Averages	Time = 0	Time = 10 min	Time = 3H	Time = 6H	Time = 12H	Time = 16H	Time = 24H			Average	Time = 0	Time = 10 min	Time = 3H	Time = 6H	Time = 12H	Time = 16H	Time = 24H			Average	Time = 0	Time = 10 min	Time = 3H	Time = 6H	Time = 12H	Time = 16H	Time = 24H
	Y_PC_Desat.	1.11517	1.18293	1.18252	0.905003	0.655481	0.977142	0.834797			U_PC_Desat.	1.04089	0.93323	0.9403	0.755669	0.69749	1.36465	1.05991			S_PC_Desat.	0.794403	0.759562	0.71824	0.743659	0.636095	0.608775	0.454984
	Y_LPC_Desat.	0.145696	0.2828	0.346041	0.319495	0.269238	0.525093	0.295509			U_LPC_Desat.	0.163328	0.30414	0.292079	0.436529	0.263346	0.308092	0.321144			S_LPC_Desat.	0.148751	0.182475	0.278949	0.29835	0.215745	0.27318	0.20591
	Y_PE_Desat.	1.0373	1.07275	1.01417	1.02801	0.547551	0.935462	1.09018			U_PE_Desat.	1.07023	1.08436	0.856952	0.879591	0.823256	1.20752	0.997705			S_PE_Desat.	0.984701	0.867481	1.00888	0.885881	0.549436	0.624744	0.569736
	Y_PI_Desat.	0.182464	0.525513	0.358727	0.289396	0.443044	0.39009	0.370914			U_PI_Desat.	0.307729	0.305073	0.431295	0.494871	0.346384	0.263223	0.450276			S_PI_Desat.	0.238606	0.251542	0.336871	0.402524	0.315024	0.224765	0.380783
	Y_PG_Desat.	0.757824	0.842681	0.90669	0.859974	0.691756	0.607571	0.779789			U_PG_Desat.	0.799226	0.94667	0.575684	0.477267	0.789837	0.745874	0.828547			S_PG_Desat.	0.53637	0.687269	0.859136	0.814429	0.561421	0.630117	0.478261
	Y_PA_Desat.	0.277025	0.34649	0.292427	0.468333	0.412322	0.547902	0.394038			U_PA_Desat.	0.374363	0.227579	0.284796	0.441167	0.349675	0.388752	0.366055			S_PA_Desat.	0.152914	0.156999	0.161281	0.279918	0.344489	0.253631	0.289269
	Y_PS_Desat.	0.382155	0.571155	0.594749	0.519031	0.451605	0.562932	0.597408			U_PS_Desat.	0.469889	0.376258	0.410396	0.630096	0.375327	0.3932	0.579155			S_PS_Desat.	0.362917	0.244879	0.566773	0.276758	0.334952	0.39286	0.416614
	Y_SQDG_Desat.	0.736407	0.896792	0.807892	0.739028	0.307771	0.805707	0.336996			U_SQDG_Desat.	0.516702	0.6423	0.508032	0.361994	0.50782	0.464331	0.499842			S_SQDG_Desat.	0.447188	0.395106	0.33505	0.43488	0.300164	0.402363	0.159491
	Y_DGDG_Desat.	1.92316	1.94205	2.06581	1.97132	1.60464	1.84198	1.82153			U_DGDG_Desat.	1.83464	1.66065	1.59165	0.970027	1.75566	1.83261	1.89169			S_DGDG_Desat.	1.96197	1.84032	1.86824	1.65734	1.44266	0.942931	0.904189
	Y_MGDG_Desat.	2.60748	2.61268	2.63583	2.53512	2.47681	2.47897	2.60578			U_MGDG_Desat.	2.57782	2.54145	2.56545	2.55056	2.50354	2.66533	2.65619			S_MGDG_Desat.	2.60714	2.71849	2.64505	2.62588	2.64952	2.68134	2.56439
	Y_Total_Desat	1.93354	2.0139	1.99416	2.08875	1.757	1.85773	1.87918			U_Total_Desat	2.00949	2.02914	1.92018	1.98833	1.81427	1.77608	1.97253			S_Total_Desat	2.14707	2.02359	2.06788	2.10236	1.87496	2.09172	2.14565
	Y_TAG_Desat.	0.957916	0.928876	0.869351	0.979612	1.03188	1.15752	1.0436			U_TAG_Desat.	1.25068	1.19582	1.30559	1.2577	1.24965	1.69243	1.23655			S_TAG_Desat.	1.26792	1.32887	1.23434	1.35661	1.42751	1.32924	1.32422
	Std Error	Time = 0	Time = 10 min	Time = 3H	Time = 6H	Time = 12H	Time = 16H	Time = 24H			Std Error	Time = 0	Time = 10 min	Time = 3H	Time = 6H	Time = 12H	Time = 16H	Time = 24H			Std Error	Time = 0	Time = 10 min	Time = 3H	Time = 6H	Time = 12H	Time = 16H	Time = 24H
	Y_PC_Desat.	0.0608129	0.0709209	0.0752716	0.143003	0.0947443	0.184196	0.0241457			U_PC_Desat.	0.112738	0.209498	0.162775	0.121469	0.134624	#DIV/0!	0.113352			S_PC_Desat.	0.239539	0.0657117	0.0946141	0.0849249	0.101872	0.193102	0.0921044
	Y_LPC_Desat.	0.0709726	0.0768876	0.0550727	0.072971	0.0973352	0.0642525	0.0260888			U_LPC_Desat.	0.0845231	0.133299	0.107481	0.111219	0.0456698	0.0656919	0.0922602			S_LPC_Desat.	0.0389196	0.0311323	0.0886157	0.0578466	0.059442	0.0937361	0.0409044
	Y_PE_Desat.	0.0961017	0.0807839	0.0994417	0.0698561	0.151125	0.165565	0.00972984			U_PE_Desat.	0.146968	0.202199	0.138035	0.0653482	0.106705	0.260674	0.0723741			S_PE_Desat.	0.191356	0.145142	0.111698	0.0615289	0.158143	0.262762	0.197079
	Y_PI_Desat.	0.0272299	0.117196	0.0806478	0.0711262	0.0688474	0.0372573	0.0214127			U_PI_Desat.	0.098991	0.12974	0.0932659	0.178282	0.0431414	0.0446876	0.0474173			S_PI_Desat.	0.0629948	0.0580033	0.125716	0.0609101	0.0956964	0.0455236	0.0748342
	Y_PG_Desat.	0.0734562	0.0758942	0.111698	0.0836661	0.0886685	0.099032	0.00966248			U_PG_Desat.	0.151043	0.1379	0.0663135	0.0580656	0.0855264	0.229234	0.111688			S_PG_Desat.	0.0361377	0.0660328	0.166747	0.0815613	0.0586953	0.160921	0.147967
	Y_PA_Desat.	0.0433002	0.0655739	0.0307429	0.0290366	0.0639683	0.0274715	0.0237652			U_PA_Desat.	0.0942464	0.0550995	0.0546385	0.0742434	0.0689831	0.0565532	0.0228874			S_PA_Desat.	0.0460746	0.0554509	0.0407132	0.0449558	0.0349808	0.068498	0.0262164
	Y_PS_Desat.	0.126092	0.1559	0.0781166	0.115242	0.0679957	0.0940198	0.0372095			U_PS_Desat.	0.100905	0.106844	0.129541	0.131711	0.0526211	0.0500488	0.027425			S_PS_Desat.	0.0385264	0.033481	0.142967	0.0336552	0.00986872	0.075292	0.0384765
	Y_SQDG_Desat.	0.174054	0.0775155	0.194364	0.155435	0.0867493	0.378279	0.0207811			U_SQDG_Desat.	0.133628	0.149861	0.105445	0.0812113	0.117189	0.369468	0.0733105			S_SQDG_Desat.	0.0853259	0.05313	0.0313645	0.0664407	0.0523022	0.164237	0.0309474
	Y_DGDG_Desat.	0.0643609	0.104261	0.0930843	0.124989	0.26599	0.307122	0.0245941			U_DGDG_Desat.	0.0829892	0.18171	0.235984	0.209716	0.142133	0.199585	0.180297			S_DGDG_Desat.	0.242215	0.135652	0.170589	0.194079	0.296042	0.297132	0.280109
	Y_MGDG_Desat.	0.0610651	0.0472141	0.0295587	0.0507417	0.0918897	0.171946	0.0100146			U_MGDG_Desat.	0.0510781	0.0402981	0.0981351	0.043544	0.0953016	0.0330406	0.0671973			S_MGDG_Desat.	0.0655667	0.0254034	0.0469883	0.0327736	0.0428263	0.10418	0.04921
	Y_Total_Desat.	0.0374553	0.0344366	0.0469118	0.0281387	0.0722199	0.121403	0.0114624			U_Total_Desat.	0.0386684	0.0597213	0.0385333	0.0795958	0.0744211	0.122415	0.028711			S_Total_Desat.	0.0400331	0.0711942	0.0623264	0.0631726	0.113145	0.147637	0.0281122
	Y_TAG_Desat.	0.0520458	0.0889695	0.0804338	0.0826177	0.0743083	0.0326203	0.00882022			U_TAG_Desat.	0.0644939	0.0795752	0.122094	0.0328301	0.172515	0.372407	0.233399			S_TAG_Desat.	0.0680662	0.0349755	0.0325825	0.071654	0.0626019	0.107521	0.0800128

## Sheet: S5
Table S5: FPKM values of 9778 syntenic gene pairs in sorghum and foxtail millet across each time points with triplicates in chilling stress and control.
Gene	Bio1_CT_30Min	Bio1_CT_1h	Bio1_CT_3h	Bio1_CT_6h	Bio1_CT_16h	Bio1_CT_24h	Bio1_Control_30Min	Bio1_Control_1h	Bio1_Control_3h	Bio1_Control_6h	Bio1_Control_16h	Bio1_Control_24h	Bio2_CT_30Min	Bio2_CT_1h	Bio2_CT_3h	Bio2_CT_6h	Bio2_CT_16h	Bio2_CT_24h	Bio2_Control_30Min	Bio2_Control_1h	Bio2_Control_3h	Bio2_Control_6h	Bio2_Control_16h	Bio2_Control_24h	Bio3_CT_h30Min	Bio3_CT_h1	Bio3_CT_h3	Bio3_CT_h6	Bio3_CT_h16	Bio3_CT_h24	Bio3_Control_30min	Bio3_Control_h1	Bio3_Control_3h	Bio3_Control_6h	Bio3_Control_16h	Bio3_Control_24h
Sobic.002G389900	5.14163	6.28355	5.0528	6.54769	3.44826	1.03493	7.23995	7.05247	6.95414	7.41819	4.5271	7.03078	5.44548	5.2008	5.70784	3.69165	3.1465	1.28342	6.72592	6.39694	6.01377	5.27889	4.39498	6.00133	5.27545	4.9013	4.80601	5.23748	2.38428	0.841344	6.45224	6.36704	6.70561	7.71293	3.87866	7.05483
Seita.2G405100	5.079	4.45888	3.24444	2.81647	2.73186	0.945487	3.73643	3.28162	4.11425	1.79929	1.0784	4.4297	4.25211	5.13795	4.101	2.99862	1.41948	2.07467	3.55134	2.92274	2.93559	2.99034	2.46032	3.3068	4.74218	3.49939	3.21832	3.94728	2.39439	2.26539	3.98856	3.09221	2.57021	2.93073	3.01414	2.9228
Sobic.002G415900	28.8686	31.2391	25.1152	26.092	24.1424	18.6711	28.6956	31.4026	31.5783	32.6688	25.9136	28.5163	28.449	27.4358	27.844	25.1324	22.2599	16.8195	26.73	26.5501	30.1586	29.2331	19.6354	25.2862	28.5074	27.9454	23.114	23.84	22.0123	14.1181	27.409	25.4424	29.6818	29.9393	18.4879	33.7058
Seita.2G430500	18.299	18.5885	18.6907	17.7378	14.9517	9.81597	19.2468	16.9351	21.8427	23.7539	16.4098	17.9113	17.663	19.548	17.5253	17.1104	12.0473	12.4388	17.7661	17.0992	24.8833	24.8579	13.4881	16.134	18.2699	16.3868	18.5903	15.3676	12.9399	10.6659	16.5376	15.3968	25.4632	24.5728	14.3993	17.3073
Sobic.010G275200	297.214	282.765	324.082	304.623	277.05	270.03	334.88	364.553	414.901	282.739	124.052	287.176	352.525	363.849	360.905	325.466	351.14	396.792	339.008	406.682	470.074	349.064	133.442	326.78	275.178	219.211	252.955	312.777	236.478	263.405	268.171	360.88	342.548	223.085	81.1449	235.891
Seita.4G287400	973.744	929.468	911.729	918.475	888.441	1082.32	940.418	948.713	1288.71	953.267	451.665	843.698	880.608	855.904	827.252	802.739	865.708	1089.84	787.025	983.864	1048.45	940.392	287.361	732.512	922.751	913.413	896.124	952.844	1035.99	1332.41	775.562	1106.69	1154.19	965.168	424.232	714.119
Sobic.001G295500	1.78523	2.61724	1.73499	1.30451	3.87914	3.70799	1.84091	2.01526	1.3287	1.76121	1.10615	2.54545	1.9214	2.46298	1.87395	1.76518	2.02919	2.62233	3.08112	2.05083	2.31831	1.87362	1.36101	3.05394	2.37846	2.11574	2.22129	2.20828	1.10102	1.81591	2.07751	2.44971	2.44097	1.49922	1.09627	1.80545
Seita.9G319500	2.2398	1.40793	1.83417	1.68902	1.34241	0.464605	2.15277	1.6034	1.90301	2.15974	1.56491	1.96812	2.24484	2.24012	2.07936	1.58776	1.26988	1.1693	2.35985	2.00665	2.19226	2.48659	1.463	1.9677	2.92925	2.12797	2.01987	1.89521	1.92356	1.11544	1.99609	2.51766	2.26689	2.97224	1.76912	1.45005
Sobic.003G012500	32.3543	31.2097	29.8873	25.5776	30.2465	27.3293	26.9452	32.4093	28.0782	36.1018	25.7008	28.7936	26.9021	25.834	26.2812	26.4623	24.0403	18.3034	22.8287	24.7914	30.1312	32.3676	20.3376	26.0473	30.2877	29.0902	25.762	31.2363	25.1311	16.9567	27.3275	31.6891	29.2879	34.3581	21.9831	28.0852
Seita.5G015300	13.791	14.4043	9.45286	10.3156	8.79037	6.81115	14.9226	11.4333	13.3912	7.03179	9.72047	14.2961	15.0909	16.0298	13.1884	12.6569	8.58961	11.0274	12.0474	10.8399	11.1674	8.87691	8.81664	10.8389	12.7313	12.1508	13.245	11.3458	10.136	9.43373	11.8041	12.3749	8.57405	9.76684	12.8109	7.14265
Sobic.004G259700	461.115	400.098	426.13	394.551	399.54	374.26	331.846	344.61	339.565	293.96	239.403	434.489	433.191	435.161	379.119	411.367	365.314	300.209	365.624	397.992	333.531	241.665	281.824	401.799	579.926	465.461	491.248	548.67	483.395	363.482	319.499	491.706	365.74	289.293	187.338	298.075
Seita.1G297300	374.878	311.09	306.172	241.187	323.511	222.314	343.748	265.347	276.667	150.607	264.136	278.584	375.833	404.188	322.981	305.076	277.44	324.578	308.524	304.094	262.539	205.804	246.439	298.366	395.507	370.717	401.303	343.937	359.532	334.575	291.022	425.35	283.729	256.493	415.139	230.072
Sobic.006G107400	2.12887	2.68283	2.43021	3.06441	2.87471	5.25637	1.78401	1.57655	1.68879	1.30822	2.98258	2.03984	2.405	2.61796	2.93472	1.92305	2.64745	9.07605	2.37227	3.9979	3.4879	2.56528	2.88123	2.52972	2.729	2.20412	2.05468	2.51317	4.51766	8.79114	4.19707	3.12445	2.17096	2.19541	2.78491	2.82598
Seita.7G124900	4.31452	4.61538	4.25246	4.0181	3.03646	4.27143	5.85176	4.82948	6.19566	4.28909	2.94342	4.55831	6.64572	7.46546	6.05918	9.21837	4.8676	5.76262	6.46112	14.6411	5.81638	4.2695	2.56141	4.66809	4.97876	5.11887	5.08099	4.16824	5.97791	9.74064	6.74487	7.33118	6.4508	5.03635	3.89057	10.6651
Sobic.003G381900	16.9587	22.1164	19.4391	20.6833	23.7153	22.1907	16.0423	16.9389	14.2948	15.3478	11.6744	20.6179	22.5624	23.426	21.4712	25.4237	23.4823	21.8863	22.5471	21.5773	20.8881	20.1028	19.0085	25.3283	20.5062	21.3565	24.8964	22.3746	22.7353	21.9564	19.8946	18.2235	18.6988	13.7999	11.6376	16.0493
Seita.5G407200	12.6645	11.7188	12.4761	12.6275	13.2263	12.3704	9.42809	10.4748	10.3443	10.0842	8.26279	13.2786	13.4068	12.9821	13.7094	13.5189	15.8692	11.6559	12.5041	11.9283	12.5845	16.1481	11.7969	12.9748	13.1507	13.8304	14.1882	14.7266	15.6046	12.4409	13.1241	11.5264	11.509	14.7383	10.1402	14.4294
Sobic.001G410000	40.6214	41.4759	43.7256	38.6407	40.7326	41.1231	37.0155	41.4165	30.6865	24.7967	23.7649	39.331	42.5222	46.7135	43.582	48.6035	50.7642	47.9327	48.1253	41.9423	30.9885	24.9722	19.1862	45.6172	45.9638	41.9904	42.3861	43.5308	43.1871	36.7535	42.3089	36.7356	35.5803	23.5679	19.3224	55.0544
Seita.9G444000	26.543	26.528	26.2457	27.7021	35.2509	44.4073	29.4474	38.4377	33.7109	17.3377	17.0039	26.5592	26.732	24.9718	27.7033	29.8612	38.4569	40.5258	31.7509	43.2186	26.389	16.5106	18.5528	24.8664	27.3824	24.6115	27.9533	30.9669	40.083	49.6732	31.5414	50.9484	26.2484	16.3713	17.9379	30.5275
Sobic.009G137000	21.6091	19.9364	21.6744	18.2317	19.9917	17.8159	17.2964	24.1294	19.7024	11.2508	6.35151	19.2012	22.5697	24.2369	22.4517	25.4611	24.2797	20.8876	23.2382	30.4618	19.6871	17.3185	7.26072	21.6423	26.1648	25.5202	27.5807	26.0912	28.9096	24.3457	18.6315	26.3488	22.3624	11.1789	4.49424	15.4141
Seita.3G243000	21.0066	23.3167	20.6396	20.8698	17.3207	10.7034	21.2823	21.9606	17.2517	10.6153	9.16375	17.284	23.0799	21.8651	18.7996	23.1412	17.1481	13.2399	21.4063	22.3948	15.4339	14.4117	8.54905	19.1449	23.7772	25.4983	24.8684	24.4521	20.657	11.9051	23.6716	21.5953	19.2724	13.9929	8.60257	18.9921
Sobic.010G120600	22.7698	25.2639	23.2163	21.0842	14.5941	14.135	23.4944	30.5056	44.512	36.3484	28.6053	40.6891	27.3309	25.4035	19.2769	20.0279	17.3613	20.3679	25.3849	32.9652	24.046	50.2384	26.6268	51.9182	27.9071	27.4197	34.9498	24.1546	31.1482	32.8664	37.4225	29.6207	48.7696	89.6566	36.0575	37.0565
Seita.4G127100	11.364	12.9084	12.4247	9.83424	9.40785	36.7311	13.935	20.0592	43.8892	40.5064	11.2793	21.7097	17.3715	14.5219	16.5563	16.3621	18.9109	48.2922	16.4015	15.13	26.5642	30.8554	17.7395	26.7872	16.0476	21.3035	18.2113	13.1722	16.7963	61.0596	15.3584	16.0827	28.2809	33.6617	11.5809	29.8315
Sobic.001G294100	16.3566	18.5636	16.9735	17.9632	15.5215	12.1766	21.8062	25.7842	19.6167	22.3655	11.9342	18.3455	17.7236	15.9289	16.3457	17.2903	14.4682	14.188	20.2547	16.1752	20.716	20.9045	9.6019	15.2485	14.569	16.399	14.4935	15.943	14.1486	14.6551	20.8066	16.1835	18.6936	16.9157	9.37147	11.7837
Seita.9G317900	25.1674	27.9819	27.0235	25.9963	32.6551	45.0524	32.5833	39.29	38.2411	31.9669	9.91952	25.6917	23.1724	24.3054	25.5963	26.4654	31.0501	36.5573	27.014	34.1386	34.3566	33.1376	10.7282	21.5642	26.2285	24.1008	25.5605	27.7349	33.844	35.7832	31.073	32.2611	37.845	34.6149	12.4046	25.5901
Sobic.010G249600	95.2552	82.9069	90.928	98.2281	85.6909	69.3364	86.6849	81.7297	81.5397	80.9547	36.2849	78.3147	86.7893	85.3085	92.1294	82.9976	85.7588	78.0097	94.0734	85.3141	104.532	100.488	46.6533	96.178	86.6851	102.098	99.2678	85.5185	89.0761	86.443	97.137	84.8364	102.832	97.7582	43.3766	56.1081
Seita.4G243300	66.804	70.6104	73.9684	73.9661	60.058	52.4895	57.6161	64.923	75.9693	99.0567	40.2314	61.283	65.6784	65.5354	66.6344	66.724	78.1529	52.9068	67.4153	63.5322	78.9355	100.07	69.2466	71.8716	71.7419	65.1977	62.2111	71.2779	64.7424	52.3669	67.7934	68.5206	70.7875	91.5092	46.1094	79.3336
Sobic.003G256100	42.2398	43.1449	47.2307	44.8946	35.4217	24.9217	42.2396	47.1929	61.0538	69.4051	55.8616	63.3666	46.535	44.6266	48.5021	48.7498	44.3768	39.1354	47.6281	53.1735	50.181	55.6372	25.2724	48.7615	40.2425	46.1954	47.2521	43.6904	40.0005	30.8089	63.5111	41.2884	57.6868	61.8404	23.8678	119.009
Seita.5G270100	51.4414	59.3411	54.2909	57.5791	47.1813	37.6095	44.0571	47.2352	58.3411	87.4294	44.9233	57.1125	49.1276	49.5667	53.7069	56.0592	48.1327	36.6181	47.4967	52.4802	71.084	81.85	42.7597	49.9074	47.741	50.5956	46.6965	50.2717	38.5486	33.6571	42.5097	37.1822	72.8363	79.363	35.7402	59.4944
Sobic.001G038700	7.72725	10.4765	7.43309	6.20197	5.51546	2.54542	11.1767	7.94983	10.4367	9.75311	8.90289	7.94289	8.58784	9.45721	7.25948	5.57776	4.51323	3.11851	7.97983	7.29526	13.0327	11.3349	9.25349	8.88849	7.33436	8.48756	6.61679	6.12156	3.59012	3.26074	7.45637	5.66969	11.5573	10.5198	7.39231	4.3008
Seita.9G037300	2.52167	2.50686	2.09988	1.6967	0.951165	1.21968	5.63839	5.10997	2.11515	2.4897	0.87539	1.62263	2.50751	1.97322	2.75225	2.06103	2.48323	2.36961	5.84592	6.09058	3.47208	1.99837	1.75132	2.2461	3.37178	1.68137	1.79843	3.2849	2.02777	3.22054	7.92591	6.6017	2.54445	2.72919	1.79392	2.90867
Sobic.010G123700	27.209	29.4371	28.1237	29.3513	34.5319	19.2383	28.8247	27.8434	19.1736	16.5987	8.8212	34.2966	36.257	31.8087	27.1603	32.343	21.98	21.2698	29.9711	30.4098	24.2444	16.9029	9.96091	28.1452	40.039	33.1721	27.5738	35.7596	33.2124	18.7739	27.2309	33.898	22.7389	15.4382	7.97029	28.9197
Seita.4G129900	8.67921	9.11899	7.9362	5.69608	4.92067	3.00057	7.71719	6.17957	9.95571	4.05113	2.50896	7.71288	8.14371	8.99508	9.47737	7.03484	5.7459	5.28556	7.49515	7.86843	9.8022	5.75887	3.36296	7.79987	9.58432	7.11356	7.63569	6.43841	6.12874	5.00184	8.20497	9.99392	8.62589	7.07674	5.83126	7.69441
Sobic.009G178600	273.904	302.377	286.124	301.15	290.142	210.781	303.839	251.631	287.192	314.494	344.529	300.482	285.809	266.599	283.328	236.463	228.352	189.263	249.35	260.174	306.826	325.511	268.083	255.429	238.045	267.363	234.917	239.595	193.837	194.398	285.27	241.794	267.683	304.793	224.575	298.687
Seita.3G198500	135.063	122.053	133.803	109.678	100.472	95.8374	143.272	135.186	162.179	182.964	155.178	131.965	139.976	139.249	133.855	111.752	96.7023	112.55	129.516	156.956	185.946	188.476	155.966	130.67	134.974	134.088	125.324	119.177	110.782	118.692	124.06	139.679	172.628	195.092	164.728	129.763
Sobic.002G145300	8.98327	9.50517	8.37364	6.90298	8.11996	5.01264	8.07642	10.045	6.73521	3.88252	4.86455	11.5281	11.6186	12.5506	9.17815	11.2149	7.93979	5.94296	11.4702	12.0461	7.29171	3.72543	6.45828	10.5954	14.1329	9.68483	10.4904	12.6092	10.4474	4.92585	7.85362	12.5977	5.40684	4.14121	4.00594	11.5061
Seita.2G142600	11.3758	7.97015	7.67254	6.37566	8.47925	5.56982	10.1393	8.59824	5.74925	1.7286	7.53113	7.6602	8.92587	12.051	10.0184	8.69167	6.39557	9.69645	7.34852	7.52494	6.91933	4.00281	2.66927	6.80761	10.7208	8.20158	9.4828	8.92626	8.24205	7.29062	6.34938	9.45186	6.86708	4.859	8.40076	4.43626
Sobic.003G332800	19.3008	17.7146	17.9688	17.0705	15.7282	12.9229	20.7255	18.9704	20.6089	28.8318	18.633	18.9888	16.2672	17.7422	17.1151	17.2171	15.1279	13.5161	16.459	16.0846	21.5962	24.5528	17.0745	16.3211	16.4713	17.7565	16.1673	15.9609	14.5464	14.1948	16.5323	17.7918	22.2331	23.8403	18.8609	17.9851
Seita.5G356900	18.2712	19.8625	17.6545	16.2525	18.8872	27.3181	18.6827	20.4479	21.2012	29.357	18.9254	18.0404	14.7632	15.9288	15.5456	17.1977	17.4614	23.3014	16.3866	18.8336	20.2677	28.8376	17.2975	15.633	17.4155	15.2994	16.4958	18.1339	20.8782	25.9226	15.7643	16.5975	21.4371	25.0063	17.7161	16.2748
Sobic.001G206400	4.56757	5.79184	4.69268	3.67535	3.2025	4.8333	5.21074	4.49395	3.32757	1.80439	4.11379	4.96497	4.35374	5.23209	5.57302	4.97327	2.98763	3.6837	5.67593	6.33313	3.14459	2.22565	1.85918	5.34056	4.87614	5.63307	5.17198	3.99963	2.99415	2.99297	4.93986	3.77077	2.48311	3.09389	1.7521	5.36865
Seita.9G206400	4.41719	4.56319	5.76228	6.24151	3.49947	3.15953	11.3623	11.1655	6.12436	4.0335	1.57661	3.28127	5.35096	6.9079	8.0545	8.57307	6.5873	7.08281	12.1462	14.0045	6.385	3.29951	0.551025	2.48632	5.70266	5.84695	7.64968	9.84899	7.95922	6.75216	13.6891	14.6204	7.39962	3.42776	2.12638	4.47033
Sobic.006G107832	39.8761	43.6294	41.6085	45.6235	36.1134	28.2681	39.8048	48.7254	64.8192	57.2025	36.1866	34.7668	28.2431	34.0572	35.8503	35.7746	27.8942	21.9394	31.116	32.1135	40.3346	44.4661	39.2337	43.7883	41.4964	47.8122	45.1914	33.948	31.2176	33.4155	39.7992	31.634	33.7527	58.5827	52.5077	51.4043
Seita.7G125500	3.66981	3.56955	5.54098	3.79744	2.66604	2.42211	7.65746	2.29274	6.3877	6.91402	6.56115	4.16087	3.86077	3.3213	4.75733	4.83665	1.99414	2.87287	5.78942	4.95132	6.99253	4.62522	4.69353	5.59706	6.33081	3.84197	3.05847	4.04479	1.93701	2.62088	6.86765	3.87648	6.24659	8.65031	4.77997	9.79136
Sobic.009G231600	3.94785	5.91824	3.97487	3.46895	3.17397	2.33942	3.92328	6.80617	6.2814	7.59826	6.27517	6.88904	4.34841	4.38719	3.63447	3.69099	3.07961	1.66211	4.0401	5.66829	6.90601	6.54644	5.71425	5.68688	2.6914	5.30158	3.25778	2.79631	2.15427	1.67153	5.34239	4.85616	6.15079	4.65184	5.08833	3.9512
Seita.3G147200	7.76962	7.86222	7.87778	5.93472	5.72249	5.90303	7.46824	8.25185	11.4791	8.3061	7.33292	7.55771	8.15187	7.23901	6.51674	6.08755	4.73917	5.03521	6.91525	9.25151	9.50701	6.58646	8.14837	8.98534	6.22097	7.24153	6.76688	5.13116	5.40575	4.94158	5.97323	7.7801	7.13777	6.98981	7.19363	8.11652
Sobic.009G181800	29.2365	27.4063	30.6405	30.2903	28.4661	13.3721	32.7481	25.286	30.0987	30.0014	38.4035	45.902	26.3632	26.839	25.8415	19.8472	17.3097	12.1937	26.1146	24.3642	24.3457	25.7686	27.9907	32.3582	30.0483	29.3474	23.407	25.6111	17.0081	13.6069	27.0745	33.3773	27.7731	26.6914	27.5185	31.4609
Seita.3G194300	27.0642	28.5175	34.5186	26.6725	25.3921	22.5269	24.6906	29.5864	34.5023	26.7427	27.5173	32.7832	28.4596	27.9666	25.4029	23.869	20.9109	27.9962	23.6668	23.7106	26.6354	19.2949	26.4668	34.0189	26.4255	29.9837	29.3584	26.1324	24.366	34.2566	25.0784	27.553	25.5885	25.6762	27.2858	32.411
Sobic.002G395801	26.3968	26.973	27.1199	28.2173	23.2361	14.422	34.3634	26.1976	33.801	35.805	24.4341	34.1939	24.0795	23.1527	27.3003	22.5176	18.363	13.053	21.6897	23.4024	31.0997	27.5689	15.9756	23.5498	31.3195	30.1982	25.9417	22.7809	19.5943	16.6786	25.618	23.1405	28.3803	34.2049	21.5666	27.7919
Seita.2G411300	32.4521	24.5595	30.3088	27.9293	19.9639	16.8289	30.4304	23.5713	39.971	35.3132	22.3255	30.9612	34.3489	32.2488	35.6239	26.7468	23.0293	21.2145	28.9425	32.8774	39.753	31.9771	24.8957	30.3265	32.8814	28.3328	29.4982	27.7893	23.1693	22.7625	30.7988	26.8911	37.8513	35.5279	22.3902	29.7208
Sobic.001G468500	12.888	13.195	10.2145	12.5828	10.5567	10.001	11.3266	11.3441	11.7678	14.3915	9.84885	11.4565	15.3396	12.6976	14.8311	10.1659	6.28607	8.08032	9.84787	14.0493	14.9029	15.9307	11.7159	12.3767	15.1908	12.2446	9.48903	18.2574	8.88984	6.40957	7.60807	21.4314	12.639	11.4912	8.97487	7.96843
Seita.9G503800	24.8712	23.2218	19.3766	9.74817	8.78918	7.66559	22.4844	18.8123	25.607	17.6945	17.2435	20.0853	22.7404	24.094	15.4047	11.7556	6.47612	13.1331	19.5829	16.7743	25.7026	24.041	12.2135	18.3522	19.9157	16.1673	15.0104	10.312	11.0686	11.7179	16.3749	19.6177	25.6469	22.7854	17.5414	11.1395
Sobic.004G231700	4.07236	5.62292	2.74943	4.1944	3.80706	10.45	4.23284	6.10056	5.57759	7.59336	6.7576	5.31201	3.45042	3.52162	2.92898	1.65539	4.57765	4.94317	4.42947	3.25161	5.75796	5.57653	5.40381	4.62188	3.11188	3.57145	2.0719	1.90187	2.71282	5.52853	4.29418	6.29165	5.26126	2.30067	3.50882	2.7277
Seita.1G324800	13.9868	15.4119	15.6024	13.1879	9.59242	8.01106	14.6143	18.6505	20.6846	26.5591	8.53526	9.23101	9.14566	9.89101	8.37237	9.83605	9.98246	3.59533	11.3424	18.665	14.7363	19.7618	10.6988	7.57254	10.1712	12.1005	11.7324	13.7622	10.757	4.86138	11.2151	12.2338	16.1631	15.1151	8.01438	12.7943
Sobic.010G201700	45.6492	33.7442	51.6481	47.4471	38.683	31.2197	36.0392	32.4066	31.3096	37.63	106.246	37.0007	44.8355	47.5823	49.1783	56.7061	46.5317	41.2544	41.0788	46.4699	35.0579	31.5006	134.962	51.4114	74.7581	62.7517	77.6221	58.4944	70.0353	57.3146	58.6692	39.256	40.891	46.0473	163.702	46.8191
Seita.4G205400	36.4955	35.0847	35.3203	36.6998	34.3999	31.1634	28.0273	33.1582	30.9979	38.7017	72.2853	28.7786	34.9303	33.3883	38.4768	34.9842	39.4125	29.064	35.0332	30.2951	39.4999	48.9202	81.5102	35.3356	31.5944	33.8649	31.2261	31.6743	32.8595	31.4882	32.4453	28.8342	28.4663	43.6961	68.1464	33.0426
Sobic.001G449500	6.92618	6.71216	6.12587	4.41013	3.94128	3.12285	6.46623	7.97485	10.3813	6.46207	4.78664	7.2713	8.03715	6.44814	4.52671	4.16197	2.30824	1.82108	6.06488	6.38982	7.78045	9.18646	5.40556	6.59886	5.96942	6.14026	4.21142	5.93957	2.30055	1.64337	5.12952	10.6652	7.09156	4.9337	4.13013	3.85567
Seita.9G483500	3.73041	2.80473	2.83738	1.72141	1.91353	1.41167	3.87618	3.1757	4.34341	3.30831	2.45244	2.17195	2.64602	3.47584	2.57587	1.71961	1.18756	1.58446	2.72855	2.70068	4.38586	4.58644	1.94526	1.73718	2.86982	1.89641	2.19016	1.68075	1.34149	1.98012	1.54393	3.25982	5.12757	3.72397	2.87056	1.21842
Sobic.006G201800	20.2195	19.28	19.9858	15.761	13.6168	7.18689	17.0905	17.1169	14.2696	13.5676	14.8657	20.1246	20.4198	19.4368	20.1942	18.7462	12.9354	6.74856	18.7895	15.2341	15.743	17.2313	15.2901	20.2875	20.1515	18.2787	18.2293	16.2379	11.1713	6.71716	17.5472	15.1101	14.5867	15.3905	13.6574	14.6023
Seita.7G222600	10.2121	9.90204	8.83381	9.51709	9.18084	7.28166	9.15603	10.9657	7.21007	7.78944	8.65447	10.3483	11.3957	12.0256	11.8318	9.0626	8.88677	8.90376	10.5748	9.79594	11.2574	11.282	8.62013	11.0552	10.3767	9.82472	10.2015	9.60825	8.49231	5.44384	8.42797	9.09288	9.07592	10.9287	8.37089	9.97208
Sobic.009G258500	9.10573	10.7018	10.6805	8.12081	8.37065	6.25304	10.5034	9.23835	9.05504	7.55405	5.79876	10.8548	11.3797	10.5921	9.98746	10.1404	9.08479	7.464	9.44274	11.7076	7.70674	5.84012	7.0267	10.4669	11.1421	8.77595	11.5018	14.1397	12.1962	6.67553	10.6635	12.4661	7.98347	7.07336	5.3603	13.376
Seita.3G119800	15.3821	12.0496	11.722	12.1154	11.8669	7.12215	16.5497	14.6296	11.7017	10.7526	11.0173	14.0924	14.1906	15.597	13.505	10.7167	9.17497	10.7327	12.1152	11.9315	14.1485	13.9234	7.75628	11.1781	14.4749	10.6232	13.0013	13.2515	11.0972	9.09382	11.6535	14.7786	12.4406	13.7402	14.632	9.4249
Sobic.001G390800	23.2026	23.0923	22.3008	21.4332	16.0347	10.054	23.5606	24.7291	28.7924	35.503	25.4073	23.033	19.896	19.2292	19.9221	16.7879	11.9761	6.82001	20.3385	18.6406	25.1368	21.7834	15.3097	18.0791	18.0651	21.5328	16.8765	18.79	9.74406	7.44831	19.0596	17.3166	23.5299	26.6796	16.3358	24.5216
Seita.9G424200	20.3639	19.2285	19.3853	17.975	12.5514	16.1414	20.507	17.9882	24.962	21.544	14.1808	17.1253	15.58	19.0499	13.6522	14.3685	12.2513	16.1421	17.0658	19.8163	20.176	16.616	9.68942	15.5426	16.3839	15.7712	17.1444	14.9334	16.4388	18.4137	17.1483	16.1582	21.3863	18.3742	10.2357	16.0518
Sobic.001G469200	25.6108	30.8907	25.9568	28.4614	22.2438	14.9009	27.6378	24.6818	23.7386	17.0355	21.0262	30.0211	28.6272	27.0866	27.568	27.0817	20.6297	17.154	22.3487	26.033	23.3007	19.0392	16.5667	30.7059	29.8106	24.5189	26.6055	31.2555	22.3193	13.9209	24.5635	25.286	23.7068	19.5524	15.1193	32.6102
Seita.9G504600	28.3719	27.127	21.0863	20.1226	21.3634	15.3442	24.94	24.2985	21.9844	13.6413	17.9417	32.6572	31.334	28.3975	27.7792	24.2409	20.77	21.2013	24.5912	25.6284	27.7284	16.34	14.2695	30.656	26.2715	23.1743	25.8485	22.3047	20.5284	17.5657	23.4241	26.8368	26.7609	19.1999	22.5324	24.7884
Sobic.007G194200	5.21287	6.30211	3.2825	3.22037	3.77285	2.33547	6.11743	3.43703	2.74414	5.20807	3.72661	5.62986	5.41408	3.26643	4.17258	3.67407	3.53601	2.4457	5.09375	3.65815	5.90252	4.7062	3.16223	4.7712	4.32101	5.16156	4.89324	4.03133	4.75484	1.89862	6.68348	4.44233	6.02276	5.36071	2.70919	5.00351
Seita.6G222400	4.37762	3.51199	3.02639	4.62391	2.34149	2.26897	3.58517	3.045	4.79072	2.87824	2.2624	4.60035	5.22993	3.97136	3.90197	2.99862	2.52751	2.22145	4.32535	3.11129	5.37945	5.07607	1.88297	3.68598	4.32588	3.23835	2.73895	3.62889	3.17612	2.63159	4.08106	3.15701	6.24986	4.43445	3.15804	4.31729
Sobic.007G056500	11.6645	11.7533	11.335	11.1005	7.3222	4.2499	11.8818	11.1891	11.7681	12.6694	13.0329	12.6885	12.0951	11.0713	10.5096	8.21637	6.26984	3.85201	10.2219	11.9795	12.0551	12.8754	9.21469	11.029	13.5148	13.1564	12.0891	11.9767	7.39493	5.21016	12.1342	14.3228	14.0265	13.9171	10.9942	14.5611
Seita.6G047700	21.6805	20.9339	18.8895	11.1782	11.3189	11.0472	20.1998	18.6028	20.0323	18.2648	18.4534	20.9843	16.2664	17.5478	14.4077	11.8858	8.71197	13.6607	13.5773	16.653	18.5518	14.9894	13.6337	18.0169	17.6669	19.2837	15.9885	12.9748	10.7457	15.3025	16.0436	20.3411	19.7255	19.587	17.5394	17.6714
Sobic.001G456800	6.40662	6.81379	5.9239	5.52023	5.19068	3.1987	6.08983	6.06019	5.44526	5.06692	5.87505	6.01228	7.29652	7.22862	6.35006	6.83173	6.10116	3.83496	6.11923	7.24159	6.39003	8.54816	5.09597	7.45756	7.53137	7.07334	7.36506	7.15588	5.59926	3.38327	6.77003	8.5726	6.81213	7.77105	3.59497	5.66522
Seita.9G491200	8.23192	8.48391	9.04773	8.06097	8.52525	4.52	8.19686	7.27953	7.12739	8.71121	6.32789	9.2648	9.30614	9.95382	9.38648	10.3237	7.87441	4.95165	9.47842	9.07086	9.09605	9.99121	5.93653	8.78252	9.06465	9.54961	8.00986	7.21619	8.99082	4.27957	8.96514	7.70585	8.66839	11.2525	6.42642	8.25529
Sobic.010G055700	10.7036	9.41656	9.36263	6.98576	7.56061	3.70764	8.78353	9.94125	9.97902	7.33119	7.43917	11.4884	8.88061	9.92008	9.07976	10.1876	7.02585	4.99048	9.37726	10.586	7.61505	3.90492	5.8178	10.5397	10.7588	8.89297	9.34129	11.4534	8.6507	4.02753	10.0647	9.74587	8.1445	6.52286	4.40068	11.3431
Seita.4G057900	3.78459	2.9313	3.74597	2.99929	3.22441	1.88133	3.8191	3.03168	2.74121	1.3312	2.94471	3.27506	3.58996	3.93885	3.46063	3.66674	2.18504	2.43181	3.49745	3.02931	2.73198	2.3689	2.18291	2.87217	3.42543	2.5084	3.76669	2.67726	2.33128	1.56526	3.38055	2.59737	2.50144	2.43071	2.34637	2.33902
Sobic.002G357100	15.2443	15.7004	13.5813	12.5471	12.4632	14.4794	15.7723	16.1966	16.2366	13.4399	12.6812	15.9795	15.2515	14.9419	13.4928	14.9773	13.1832	15.8891	17.5923	16.6427	14.5823	13.5195	10.995	13.2842	16.6376	12.549	13.9258	16.336	15.3478	14.8196	17.3804	19.5741	15.8157	14.5958	9.69021	13.238
Seita.2G371700	19.3353	18.7197	18.9106	17.6549	13.8891	15.7096	20.4692	19.3415	20.277	14.3719	15.7867	17.5814	19.5396	20.785	19.0789	16.1145	12.1	18.2311	22.0807	21.0383	22.4153	17.751	11.8796	15.9701	19.5219	18.434	19.3585	16.6201	15.2417	17.5526	20.1296	19.8136	22.2451	15.4654	15.9782	14.7355
Sobic.008G072200	95.7993	101.149	94.839	103.663	111.71	79.5485	94.2897	95.1458	111.868	100.66	104.703	111.351	111.407	111.376	96.9492	104.667	84.1622	70.5229	98.1865	110.175	105.693	102.424	92.574	99.7536	105.928	88.6053	93.0323	117.938	93.857	64.662	84.2943	124.032	104.979	91.3075	79.6907	116.035
Seita.7G275100	57.9322	57.9814	56.2591	46.8444	60.088	39.4401	64.1033	60.0607	60.6651	44.2872	58.1796	67.5731	72.5065	78.5017	65.4029	66.7032	53.6362	57.2236	65.5286	64.8261	67.794	55.1234	53.5631	71.1701	63.4257	62.3502	67.6655	61.0113	59.5667	43.3164	57.8503	65.2231	66.6348	56.483	62.6458	56.9457
Sobic.003G075100	130.701	118.302	119.998	112.819	94.4546	81.5762	116.616	119.885	93.5699	55.0749	28.4138	118.825	136.08	140.762	136.909	142.146	128.326	97.8065	137.477	134.179	109.093	85.7645	38.2307	142.192	195.494	167.338	175.774	158.193	151.929	110.047	137.224	144.635	122.495	55.678	25.9114	74.5573
Seita.5G099200	112.028	121.956	117.95	118.344	114.953	84.7896	116.536	107.616	111.966	49.8097	34.9008	117.527	129.365	113.824	111.37	122.156	122.377	101.488	108.154	112.155	99.2175	58.0592	41.3827	117.733	161.012	155.769	160.246	153.1	160.452	105.795	141.089	137.142	109.938	73.2153	45.0936	113.45
Sobic.010G131300	3.78892	4.6864	4.25386	4.39407	3.62858	2.43414	3.74661	3.57731	1.78606	1.44844	6.45323	4.41366	4.64853	4.90578	5.27359	4.15717	4.14891	2.99988	2.76901	2.4142	2.11138	1.52396	5.57796	4.391	5.36389	5.34097	4.6848	4.99116	3.71395	2.22661	3.76203	3.1298	2.31025	2.27454	5.88705	5.32244
Seita.4G138300	32.3622	33.9134	32.1955	34.4867	25.2762	17.1276	28.8102	28.4487	10.7734	3.45001	0.68925	31.5586	30.2457	28.7754	30.2666	31.2042	31.9352	20.6141	25.642	24.9234	10.5071	4.61586	0.374723	32.1859	33.2976	33.7409	30.3901	28.929	24.9368	13.8999	29.6885	23.1781	11.5244	5.92894	1.07637	33.6831
Sobic.008G013200	2.61515	3.31611	2.49487	3.9982	1.22239	0.864782	3.48063	2.15801	2.00046	1.44634	1.85573	4.5483	3.60061	3.50193	2.11602	2.32541	1.29876	1.07242	1.94985	2.1256	2.04228	2.74463	1.99588	2.60927	3.62447	3.37879	2.71782	2.90065	1.48264	0.703024	2.78412	2.31316	3.09429	2.37443	2.27641	2.82117
Seita.7G316600	4.05082	3.01746	3.40652	2.62644	1.69027	1.32954	3.47193	2.70163	2.40533	3.18798	1.9107	2.09295	3.79344	4.1405	3.74732	2.66741	1.80289	0.728557	4.00417	3.76789	3.44724	3.77655	1.91681	2.53425	2.6298	3.42489	2.65695	2.69391	2.28246	1.0646	3.01214	3.21215	3.4511	3.18584	2.8068	3.31963
Sobic.004G350000	40.2427	53.4646	39.6131	39.9088	15.1585	13.8985	43.7082	36.2142	25.4892	15.7454	55.4332	57.3869	54.4097	48.3734	47.6112	36.2191	16.1535	18.4748	37.8314	33.2773	34.027	24.3938	32.0354	58.0023	37.5631	37.9268	35.2467	30.732	15.3574	17.774	36.0948	25.7894	29.4929	23.4304	34.6195	58.228
Seita.1G371200	32.1969	32.8646	31.5086	32.6505	27.8666	26.2447	27.3195	28.2973	19.5763	15.2795	35.1975	52.7727	49.2791	37.3267	48.385	44.8687	41.8291	25.6481	39.5699	31.2167	21.4221	14.8085	22.4646	59.9621	43.2199	50.3991	43.3132	42.4018	32.238	26.025	37.6211	26.9882	27.9496	19.3694	23.203	73.6349
Sobic.009G105800	11.2739	12.8079	11.5094	11.0928	12.2071	8.12626	10.6998	10.9065	13.0269	11.9968	11.5054	12.6685	10.6404	11.2173	11.855	11.3482	10.987	9.39467	10.1646	11.1046	9.58733	10.3593	9.39279	9.6556	11.7496	12.007	10.9705	13.1795	11.1854	9.26484	11.5466	12.282	10.9573	11.3735	8.34189	12.1276
Seita.3G276000	15.0095	12.3726	11.7477	11.3676	14.7598	8.54077	14.6785	14.0477	16.941	15.0622	10.7604	11.5881	14.4344	14.8585	13.1514	14.3191	12.3208	12.8999	13.1029	12.6844	17.8534	18.4962	8.21641	12.4727	14.3175	11.8148	13.5715	14.781	13.5636	12.1584	14.1043	13.7492	16.0481	16.6574	12.101	10.3348
Sobic.008G179800	2.24906	1.56091	2.22509	1.59525	2.10254	7.7898	2.66078	1.70257	1.4443	0.64497	1.5914	2.78882	2.08202	2.85983	2.00702	2.6665	3.3337	10.8398	1.15933	1.72847	1.8454	1.34048	1.42404	2.76344	3.49463	2.37421	1.70036	1.54311	2.68594	7.48482	2.20716	2.44124	0.895033	1.10926	1.27321	1.91524
Seita.3G397100	7.40477	5.28181	3.90423	1.70577	8.54142	37.1195	4.55248	4.24066	4.72589	1.92838	3.37605	4.89743	6.08434	4.22541	2.93306	3.42049	15.5593	44.7866	3.31443	3.86103	3.38151	3.16987	2.83467	5.03628	6.1034	4.53439	3.97041	3.02813	15.0985	45.3101	3.18667	5.07686	2.85497	3.45006	4.43672	3.42419
Sobic.002G401100	45.2574	47.4469	42.5919	40.68	32.8701	30.3558	47.4294	57.2143	67.119	77.2585	50.6525	45.7949	35.8798	37.7234	34.6439	30.42	30.7798	24.8689	38.9483	43.6914	61.9961	65.3671	59.8386	41.3778	41.9855	48.3111	44.0069	34.5611	31.4668	27.9971	57.7223	50.307	73.7618	71.9972	63.0562	36.8442
Seita.2G415800	24.1822	27.2617	31.4382	26.9423	20.303	22.7893	29.9866	26.2896	49.3738	46.5403	34.946	24.8621	24.5513	24.2643	18.407	20.5457	20.0054	15.0443	21.0123	24.7907	30.4679	41.7274	35.9978	25.266	24.7428	31.2037	28.1927	27.8515	20.0555	18.4169	27.0941	24.3989	36.3708	44.6873	32.0349	27.6848
Sobic.002G331800	23.9336	22.1486	26.2453	22.1229	18.31	17.4762	21.9025	22.3631	12.4113	9.14714	8.78755	18.4648	22.4598	23.9093	25.1939	25.4202	25.0642	19.9653	22.3934	19.8719	16.6463	12.4589	8.87509	20.9798	24.5599	24.4686	25.9203	23.1696	26.0209	21.3238	19.3478	18.8064	19.4095	9.95074	8.12836	15.1189
Seita.2G345300	30.8554	34.4436	32.593	34.1286	32.2599	29.7121	28.4478	31.9697	24.3744	12.5276	14.0769	31.3486	26.188	24.8806	28.5282	34.0639	39.5633	26.2081	25.5004	24.7519	20.7371	14.5976	11.9704	26.327	31.1103	35.2505	30.338	34.9182	33.3681	23.2722	28.8724	25.6258	18.3943	14.1496	10.2348	25.2732
Sobic.007G160200	36.5929	46.8254	55.0842	55.9641	80.4346	105.29	41.4081	43.9418	36.6727	40.1561	52.6094	31.8382	33.1138	43.1573	47.7238	57.7517	67.4549	83.4797	36.4999	35.3265	18.3413	30.4442	49.921	29.2676	37.1955	35.164	59.5482	45.4595	82.8651	69.5684	44.3816	36.5429	22.0338	44.206	47.5028	26.3904
Seita.6G185600	39.6043	64.6591	147.919	242.101	316.331	178.213	79.3133	86.2062	12.8396	11.8083	27.928	25.2248	41.1493	99.1359	156.093	271.372	310.734	125.614	103.005	41.009	6.61426	10.3223	29.3016	23.1088	27.4331	80.1933	182.197	260.327	311.402	109.523	104.889	69.8281	6.86684	9.57182	34.0843	23.1542
Sobic.001G187900	1.52249	1.72238	0.966121	1.16023	1.214	0.746304	0.95358	0.636702	0.913434	0.792501	1.40301	1.27205	1.34688	1.31486	1.12723	1.06939	0.63787	0.651275	0.476585	0.629446	0.798785	0.830266	0.893117	0.762324	0.774933	1.05541	0.797383	1.46389	0.932977	0.294927	0.720382	0.720869	1.04248	0.614378	1.01742	1.31221
Seita.9G185000	1.52212	1.1143	1.18271	1.09425	1.08033	0.415441	1.47102	1.23874	0.805281	1.70637	1.03653	1.4533	1.20852	0.886154	0.76158	0.631947	0.957697	0.517392	1.1254	1.15995	1.0138	1.44037	0.90164	1.34401	1.19151	1.12246	0.606699	0.445165	1.20159	0.449534	1.30723	1.25463	1.27701	1.21496	1.35382	0.968135
Sobic.001G073500	40.9854	36.1848	40.5191	33.1039	29.4795	25.7764	32.0969	38.7132	44.0808	48.7564	40.8416	27.7209	26.0445	27.4423	26.9443	23.3576	23.5175	17.2982	27.8565	28.1531	43.2377	46.2309	52.8075	26.2923	27.306	36.3585	30.8619	29.728	20.4596	23.3641	35.2889	34.7578	45.0077	41.8156	57.8573	17.974
Seita.9G072800	33.3842	33.4186	30.1093	33.6551	18.8487	19.682	29.367	27.3391	33.864	47.2259	60.3746	30.9028	24.8847	25.3124	25.2654	24.5272	18.4293	15.5544	25.7213	22.7483	30.5927	44.9974	52.7686	26.7157	28.4259	30.0877	24.4918	25.7449	18.0513	15.264	28.4217	21.238	28.5102	45.1569	44.8119	30.6735
Sobic.004G188000	12.2688	12.6904	10.1454	10.4501	19.5821	22.4425	9.55851	10.1051	11.9029	10.9228	6.40291	5.7682	7.60615	9.05697	9.25458	13.0762	16.8474	24.5096	12.1267	7.71156	8.26516	7.95604	5.11568	7.83733	9.25857	8.69304	12.4766	11.0868	20.4853	17.597	10.6191	11.3637	8.70806	12.0753	7.66424	8.90384
Seita.1G204100	9.9073	12.5369	12.218	11.1686	7.32721	9.5838	9.94871	10.9112	11.3997	8.00666	10.9451	13.5012	10.4729	15.6306	13.3578	10.3986	12.594	12.3049	17.1217	19.552	13.939	11.1846	12.8659	12.0945	14.1686	12.4697	14.0111	11.7902	8.98784	12.7758	17.1708	20.261	12.1	14.5872	12.3889	19.7354
Sobic.006G196300	14.8421	13.2657	13.5331	12.6445	12.054	7.5583	12.5932	11.7883	13.8133	13.5442	10.0662	14.5873	13.1648	11.5238	10.6416	11.7365	10.0048	7.10083	10.4044	11.7354	11.5298	10.0925	8.14066	13.16	12.7453	12.9656	13.6175	12.585	9.47954	7.54972	11.3679	10.6447	12.1268	14.262	6.59117	13.1316
Seita.7G217400	5.36625	4.01912	4.51133	4.81865	19.4165	8.96686	7.11647	10.7904	6.27891	6.24707	4.69048	4.86744	5.86502	4.88061	5.17227	6.17801	23.8156	11.4241	4.23732	11.4606	5.80056	5.60556	3.81071	5.78561	4.52581	4.44029	5.46614	7.89157	26.7716	9.40161	4.81978	8.10286	6.21563	6.09648	4.57808	5.76447
Sobic.009G140000	89.3499	96.8542	85.7189	95.0329	47.8223	39.5388	90.0293	79.7244	77.7895	69.5386	108.48	71.7025	86.7528	78.8352	84.961	87.5147	66.9692	50.4033	75.6873	52.1028	54.159	58.7986	93.1863	110.296	107.326	102.957	113.919	81.9273	86.5517	63.3924	101.712	56.0866	76.3286	124.002	136.836	59.1889
Seita.3G239400	11.2713	11.1438	9.8735	10.3936	10.4752	15.0936	12.6079	11.1124	26.0199	95.0293	146.72	10.1104	17.6313	14.309	15.937	12.9581	14.5479	14.6204	12.8511	11.6977	25.0517	86.5998	140.764	20.8634	14.4152	12.049	14.8996	11.1715	13.185	17.7733	10.8168	13.0462	25.0534	86.2372	127.814	14.7173
Sobic.009G225700	0.99287	0.847402	0.843517	0.774343	0.946038	0.813232	0.745438	0.967173	0.817917	0.675839	0.36478	0.871707	0.800793	0.836664	0.823969	0.824655	0.777101	0.665021	0.937911	1.13748	0.813042	0.881716	0.35362	0.783459	1.09141	0.837254	1.01171	0.842665	1.06085	0.84436	0.76792	1.11916	0.718057	0.539346	0.276069	0.955493
Seita.3G153400	24.951	29.0703	23.1846	31.1263	21.5532	11.5583	19.1602	19.2665	5.61893	0.771202	0.155998	24.5874	21.3166	19.1406	28.2666	26.2263	23.0892	9.60373	25.5307	18.9122	6.07265	1.1354	0.121159	24.4492	26.8127	26.0885	22.1497	27.4124	14.8675	8.95023	25.3281	17.4441	5.19037	1.25342	0.079975	23.4314
Sobic.008G139800	4.69727	5.71509	5.32206	4.7476	3.4063	1.91041	5.21959	5.73481	5.32818	5.77846	5.7702	5.7454	5.18873	5.37429	4.65719	4.72891	3.32027	2.53713	4.49255	4.83382	4.39545	4.30016	4.7156	5.86384	6.23885	5.72686	4.1946	4.75987	3.15773	2.31308	5.94067	6.5416	4.91351	5.04878	4.31617	6.6697
Seita.3G324700	5.20361	3.76476	4.29839	3.21536	1.83165	1.90179	5.1756	3.68961	4.36483	2.68176	3.02652	5.3942	4.11696	4.07487	4.06345	3.44443	1.82961	2.17646	3.37858	4.00043	4.31167	3.1562	1.91235	3.97737	3.86336	3.31014	4.00993	3.17946	2.20598	2.14128	4.10556	3.88066	4.38878	3.49126	2.56711	3.46508
Sobic.004G249800	65.7014	54.5556	58.6272	56.6968	39.835	39.2435	52.5744	50.5945	46.3967	53.0564	85.4224	50.5913	75.5344	70.9597	75.8604	70.4955	68.5785	56.0464	70.7994	62.9805	65.9936	78.2161	132.56	86.705	77.2794	69.5683	80.2059	56.3501	57.987	53.4065	74.9344	53.3835	59.2397	64.5988	124.563	47.2991
Seita.1G308600	89.2322	100.598	102.366	87.5782	81.4811	45.5288	84.8192	75.6941	60.6686	86.1964	164.237	100.267	126.143	116.656	129.462	111.899	107.201	60.8944	100.075	72.8637	68.8718	101.524	280.075	156.63	112.815	121.511	97.6023	93.2184	77.234	45.5031	96.1754	73.7885	48.7099	86.6836	217.802	129.937
Sobic.004G312600	26.8635	31.8812	31.9867	31.4931	30.6839	42.3441	30.2686	31.9922	33.1218	49.3775	30.1292	28.1105	24.5489	25.3923	24.9282	27.3753	30.4825	38.2953	23.4971	18.2308	26.573	33.4223	28.7208	25.6202	27.1076	29.8573	31.2925	30.1392	31.0864	47.8884	33.9736	24.145	29.3225	36.729	34.6256	28.0947
Seita.1G334800	27.0886	32.8029	31.8732	33.1641	31.6213	59.4026	32.2325	24.1721	39.3013	49.7443	37.0592	27.3206	22.8687	24.5829	27.7917	29.0777	34.7385	57.0732	25.7034	18.2239	32.5321	41.1895	34.6701	24.5416	27.0319	26.9231	27.3069	31.8503	39.2686	65.2791	27.0431	15.1967	34.9609	40.4246	31.61	28.0958
Sobic.005G046100	13.8024	17.1949	16.0996	16.1333	9.70167	10.0893	20.6263	17.3381	17.5704	20.4327	15.306	14.3189	17.7175	17.9084	19.6304	16.7685	11.1575	12.3926	20.4333	17.5399	18.8107	15.5386	11.4432	16.0816	15.5104	14.6189	14.2879	12.6092	10.914	9.862	20.5743	13.7935	16.1686	15.7879	10.3748	17.6384
Seita.8G042500	10.7464	10.3743	13.1216	14.8993	10.3312	11.6485	12.7966	10.643	10.9068	8.18657	6.10536	8.97799	15.5619	15.9092	18.5791	18.708	16.222	15.5509	20.3981	17.5928	10.4169	10.9219	8.89905	13.7022	9.53118	10.5456	12.0773	15.3474	13.6439	12.2871	15.3348	10.9397	8.75017	7.90583	7.62878	9.97383
Sobic.001G042000	25.3075	23.6759	26.4464	36.1664	27.9849	17.8086	33.7471	24.6747	29.4993	28.633	64.4288	39.4668	32.1637	25.674	26.3669	27.1879	25.4066	23.4129	25.8692	25.0711	24.3821	26.4593	45.531	33.52	21.9171	24.4933	20.2243	23.6381	21.8087	23.7436	32.7759	21.8478	24.6675	29.4118	45.4627	55.8736
Seita.9G041800	13.2635	12.5065	12.5736	11.9951	12.5231	11.8091	13.6231	12.9721	21.9165	15.2012	9.71678	13.1156	13.5669	12.9297	13.4222	12.7831	12.6277	12.4124	12.2866	12.1454	15.9753	13.3556	8.61785	14.2799	13.4496	15.4603	14.4117	16.1235	13.919	12.4044	12.4369	16.002	18.6954	14.9331	9.78988	9.56708
Sobic.010G197000	127.28	129.452	125.914	120.66	126.122	145.495	116.5	125.441	110.239	95.7849	66.5188	105.882	115.82	129.669	120.197	135.295	149.515	155.157	120.01	120.602	104.089	101.63	62.8673	120.135	127.769	129.511	136.018	124.076	157.072	165.435	106.312	110.226	120.101	84.8555	61.6823	114.538
Seita.4G210400	134.648	154.319	148.547	170.289	163.041	144.309	126.162	134.501	110.895	94.1642	79.568	153.227	131.117	130.773	155.697	163.089	198.758	156.156	145.979	125.665	102.33	88.9584	73.1612	156.048	147.816	154.423	155.441	169.049	168.105	153.056	144.724	111.449	101.384	79.1233	58.3256	152.642
Sobic.010G069100	34.5298	36.3379	33.6792	31.9749	24.001	22.3071	39.4398	41.5675	47.1978	50.7521	36.4932	37.8444	33.0433	33.0027	29.4224	27.72	22.924	18.7291	34.9675	37.4697	41.2424	43.1172	26.8224	32.2145	31.6168	32.9411	28.1433	29.2877	22.7028	21.0683	34.1487	39.6012	43.0398	40.7358	27.4858	40.3736
Seita.4G044400	32.4055	30.2076	25.4361	24.8094	18.1362	16.6667	29.8536	30.9137	34.5501	32.6079	25.3636	31.5576	26.2176	26.4339	20.7837	21.9757	15.6237	15.5771	25.2377	25.5493	28.5446	32.5407	20.8767	27.4145	27.8438	26.225	24.5944	23.2994	19.1369	15.394	26.0323	25.7003	32.0336	31.2942	22.6357	26.1332
Sobic.003G357300	3.34106	2.67729	2.14536	2.19555	1.10621	0.515586	2.34691	1.79383	1.06489	1.30887	1.86171	3.38964	2.12311	2.35828	2.32791	1.80376	0.613795	0.559458	2.70681	2.14321	2.20292	2.14285	1.82459	2.73455	2.48214	2.74697	2.11616	1.28945	0.587	0.392948	2.89824	2.93062	1.93208	1.71338	1.46647	2.66734
Seita.5G382600	4.82433	4.20884	3.3557	2.28101	2.00177	1.23165	6.81424	4.67561	3.90796	3.58905	3.7644	4.46005	5.06142	4.43335	4.01297	2.21532	1.51358	1.91738	3.67993	4.45983	4.16792	4.1159	2.95352	4.64419	4.52978	4.10268	3.25418	2.28711	1.65189	1.99909	4.39723	6.07431	5.29582	4.13936	3.32654	3.97218
Sobic.003G264700	63.6003	56.2853	55.2786	50.3772	55.2764	62.3713	56.7474	77.6514	88.9039	113.376	76.1587	60.2042	42.7007	41.5893	43.2419	41.0448	51.5918	53.9012	46.4613	53.9751	75.2373	93.8661	69.0073	58.6235	55.5758	63.9245	61.1646	48.6534	60.7416	80.111	74.6955	67.888	117.487	112.341	98.0567	48.9619
Seita.5G279700	10.696	11.9166	12.495	11.002	17.2027	26.5122	13.6265	17.7022	24.4248	28.132	28.897	11.9047	9.2063	8.52076	8.48316	10.3976	16.3024	16.5832	10.0955	9.3952	15.3673	20.9166	28.3993	11.257	11.9275	13.3722	12.0272	11.3766	16.9022	23.1816	10.5188	11.1789	18.4974	24.4832	27.5601	13.9339
Sobic.002G429300	7.63783	8.51242	6.79139	7.90971	7.97275	6.46938	9.02592	8.0963	8.17432	9.01666	7.30248	8.65233	8.63332	8.61807	7.06996	8.43185	7.37061	5.45335	7.17837	7.7318	8.06577	8.63306	6.51404	7.93139	8.02873	6.64579	6.06921	7.55789	7.45891	6.07459	6.20686	7.90301	7.28365	7.57401	5.90012	8.53897
Seita.2G442800	10.0396	8.47488	8.96279	7.86573	8.17267	5.74721	9.20244	8.9604	8.51904	7.05551	7.25401	8.2046	9.08006	10.2399	8.8314	8.70067	6.75047	6.27344	7.24572	7.07358	8.44331	7.90831	4.7299	8.27675	7.97423	7.19472	8.30214	8.15086	7.30204	4.81047	7.15186	7.83843	8.18156	7.47897	6.76585	5.43043
Sobic.009G030800	18.5286	19.5714	21.3164	20.1269	15.0927	16.9622	22.9685	21.4586	23.4797	23.0103	12.8431	16.7361	13.9197	16.2525	17.926	17.3907	18.3545	15.4537	17.0627	16.2732	22.0584	22.3534	12.36	16.7459	19.3026	19.3739	20.8728	15.4884	16.3821	19.8494	22.4665	14.8446	24.5676	24.9598	11.0888	13.1597
Seita.3G050900	24.8057	23.9014	19.727	21.3714	10.815	9.80768	21.0757	14.9124	22.4353	23.1951	21.9877	26.1049	19.0317	16.7261	17.1813	15.1936	10.842	8.14303	18.2899	17.9584	15.6089	21.4344	17.9035	21.5009	21.5783	19.4651	14.9675	14.5387	10.4768	11.6123	20.3675	15.0242	18.8639	22.997	15.5072	25.4346
Sobic.002G057600	26.5773	27.8502	21.3323	23.2036	19.4109	19.9941	36.5522	30.2612	32.3591	18.1899	62.3267	45.5013	51.3701	38.7196	26.5225	23.9703	18.197	27.7829	38.6217	49.0336	26.7156	30.7406	72.3658	58.4421	41.8126	28.0427	20.4167	24.2553	24.0614	15.7853	26.0938	50.1901	26.2516	28.555	51.3965	30.7786
Seita.2G061700	46.7311	31.0975	31.0246	28.542	55.2192	141.265	56.5733	43.0812	20.7319	19.6843	78.1598	36.8305	44.2807	40.1346	36.7386	32.562	91.0711	162.191	68.2849	35.3787	22.7625	25.3074	91.0562	44.5747	37.9963	30.5174	29.9841	37.1378	96.7828	131.912	81.6905	58.5888	21.4852	26.3468	103.635	50.423
Sobic.001G299700	12.544	12.6943	11.8603	10.5677	9.92529	8.31537	11.9743	12.4238	13.9066	18.0988	14.0188	12.4314	12.0854	12.8546	10.8997	12.2135	10.249	8.04358	11.3071	12.0533	13.1549	17.052	11.1124	12.3442	12.4796	12.2068	11.0225	10.7901	10.1459	9.2539	10.4788	13.1023	14.276	16.7264	11.9035	16.2281
Seita.9G325500	23.6512	21.6892	19.9524	20.203	22.5784	17.1311	21.4432	19.8478	21.9321	23.1552	23.6123	21.2432	19.9183	21.3148	22.5132	19.9933	18.5508	19.6103	18.8095	19.8712	19.9854	26.4044	18.3901	21.075	20.8448	18.6066	19.546	21.2648	19.6326	18.2397	17.2706	16.2973	21.3699	22.8189	18.9541	20.3887
Sobic.002G204100	22.0683	19.9126	13.8498	17.5889	12.6816	9.99093	13.3587	13.1899	13.3356	17.4871	21.1868	19.7583	15.3125	20.0172	14.9871	13.0102	9.57289	6.93277	18.3109	15.6056	11.5718	12.7565	16.9889	19.0667	23.7102	11.7135	15.2764	16.0388	12.2256	6.87998	15.6355	11.1755	15.8627	17.106	16.458	19.3915
Seita.2G207400	4.40424	5.52014	3.13494	2.86466	2.76536	1.56613	4.18798	2.30608	2.8912	3.04249	2.99576	4.8509	5.87687	4.59337	4.63549	3.11204	2.25646	2.38391	3.58746	3.27961	3.5332	2.99845	6.17083	4.96398	5.48565	4.25077	4.9655	2.86055	2.2527	1.62405	3.79077	2.98785	2.29243	2.77026	6.93432	3.69313
Sobic.009G205000	2.36332	2.29524	1.87201	1.62586	1.19744	1.65369	2.24104	1.98798	1.78482	1.23722	0.165437	2.65392	1.9871	2.49381	1.85549	1.63168	1.56638	1.47764	1.74283	1.98043	1.40145	1.04767	0.282715	2.34675	2.44087	1.89859	2.30359	1.60221	1.6288	1.71441	1.73283	2.27871	1.65575	0.924561	0.163958	2.75719
Seita.3G171900	2.55006	2.10568	1.91021	1.61229	1.69644	0.832103	1.63098	1.46358	1.07787	0.870161	0.536517	2.40016	1.83715	1.82761	1.88013	1.25966	1.22598	0.957466	1.50965	1.28877	0.964888	0.692353	0.378978	1.79873	1.83952	1.60416	1.86769	1.30267	1.12466	0.925985	1.5781	1.34387	1.60884	0.809747	0.57219	2.08095
Sobic.003G028100	9.94324	10.4531	7.63364	7.3855	6.94607	5.26087	8.53177	5.6319	6.90954	5.4388	5.92852	9.09012	9.90595	9.4278	9.74493	9.27187	6.5965	4.6421	8.56538	8.15502	7.41927	6.03962	6.53793	8.58536	11.3456	8.86393	9.06415	11.8473	7.8054	3.95811	5.32515	9.87749	7.09325	5.07067	4.1076	7.6847
Seita.5G141500	18.7226	16.4083	15.8865	14.3502	14.661	10.3434	15.7641	13.578	14.8614	9.85738	10.907	15.4676	20.4533	18.8715	18.8943	13.72	12.802	16.1224	14.694	13.3842	16.1849	11.1278	9.83258	15.9122	21.6654	17.0827	17.5878	15.9693	15.7958	17.0523	14.5491	16.6356	16.1876	10.9546	15.0007	15.1869
Sobic.010G002000	30.4731	26.949	30.0299	24.5206	27.3251	24.5444	26.6938	30.5346	31.5958	29.1497	12.0595	21.8858	30.0016	29.9726	27.4106	30.7703	31.1377	25.9003	31.2329	31.442	35.3722	43.7166	18.0629	33.1192	32.6337	31.9573	33.0706	29.3736	33.0296	26.9897	31.4856	34.4628	41.1375	29.6444	14.0497	18.2943
Seita.4G002300	33.5151	38.6115	36.2304	34.7059	28.6156	21.0814	30.3248	32.3398	32.4545	33.3923	22.3918	30.2249	32.1558	30.8816	32.3752	32.4127	31.9316	22.5477	30.2861	32.9195	34.3392	46.3972	23.0929	33.2087	32.1571	34.7589	32.4527	32.6371	26.8089	17.8944	30.0379	27.1011	32.0306	36.746	19.2594	27.7991
Sobic.001G039400	300.86	302.639	322.452	249.973	295.744	248.028	274.048	258.483	277.293	248.763	210.819	318.925	358.444	355.356	278.754	304.475	273.916	240.059	281.704	335.029	337.045	248.619	224.846	297.347	438.469	331.735	399.386	469.175	407.335	280.256	271.704	460.239	356.654	268.831	167.643	254.152
Seita.9G038300	168.093	132.606	130.694	115.819	126.358	75.886	145.661	120.21	140.908	87.9251	140.87	126.009	185.055	199.15	143.346	148.26	120.005	127.665	153.887	151.885	138.011	127.259	133.332	134.252	175.373	160.822	175.492	147.739	147.178	116.707	140.303	185.465	153.502	132.222	188.394	106.43
Sobic.001G425200	13.5817	14.599	14.5809	17.0623	16.2635	10.8445	16.7564	16.3076	13.7357	10.8031	11.312	13.9727	14.045	13.6324	13.5414	13.1625	10.7396	8.52752	10.7288	11.0064	12.1511	13.093	9.66365	12.1737	12.5843	12.0659	10.5383	15.6524	11.4311	8.0048	10.3254	17.4958	13.613	12.6856	7.40734	10.7154
Seita.9G459000	17.5885	12.4345	13.5402	7.50264	12.6832	13.2408	17.04	19.1125	15.3768	8.98691	9.7671	11.7214	12.6747	16.8717	10.8626	11.6267	8.01385	13.5625	11.4096	13.8511	16.1749	13.7522	6.66545	12.2379	12.8993	12.1583	11.4769	10.1995	9.78563	11.4853	11.6177	18.7702	19.4865	13.0003	10.1958	8.47463
Sobic.001G111150	23.8369	26.3348	24.058	24.1471	18.6103	12.4501	24.5396	21.285	21.8949	27.2005	25.3653	25.6935	22.8315	20.8495	21.9222	18.1287	15.9084	10.2433	17.6614	17.8498	21.6334	21.6496	17.7494	21.7513	19.0425	21.7765	20.5043	20.4323	14.6872	9.2638	21.3797	18.4331	22.5039	26.3597	17.0106	28.5327
Seita.9G113400	49.3742	54.5771	49.2788	44.9727	27.4365	16.8435	46.9694	41.5093	44.6068	34.5097	32.2658	60.6151	45.52	45.1912	41.3812	38.1789	27.2858	16.73	42.3316	36.3369	38.5773	33.1017	29.9228	60.2933	52.0983	53.4496	47.6143	36.8901	24.4164	15.4124	48.3483	33.5058	44.1799	35.2991	27.3884	63.2713
Sobic.003G200800	114.924	127.536	116.161	128.693	141.847	92.3603	126.901	110.916	124.403	136.216	148.792	143.907	126.195	129.215	127.647	126.141	104.517	84.1133	113.001	120.075	117.785	120.717	131.984	110.331	126.029	118.42	107.097	134.248	124.899	88.3289	92.6364	120.494	116.49	126.013	132.964	141.224
Seita.5G255200	100.088	104.005	95.0117	103.774	106.638	82.4102	97.702	98.7488	101.079	85.3639	94.6476	106.842	118.439	110.912	114.44	108.441	102.533	100.889	109.098	108.951	115.145	97.1458	101.212	115.56	106.129	100.703	113.793	101.987	112.719	93.6217	105.977	101.719	106.495	105.423	107.033	122.401
Sobic.004G273100	6.52553	6.20131	5.88999	4.58333	4.49504	5.0391	6.68088	11.3633	9.02681	8.73763	3.81577	6.08434	5.46178	5.44219	4.9119	3.96009	3.87088	4.16602	7.36473	9.9915	5.28282	6.99649	3.30459	6.40045	5.51412	5.6186	5.20932	4.18883	3.32888	4.35008	6.51275	11.6141	6.84837	6.4286	3.67797	4.53794
Seita.1G282900	10.1924	11.4038	8.94955	8.26457	5.02317	9.2924	11.3513	10.7956	13.7446	18.8013	6.77811	9.38172	6.89632	7.62737	6.23497	6.06341	4.30623	10.3577	8.35461	12.8735	11.4096	13.8528	6.68505	7.98828	7.65841	8.46666	7.43717	6.35307	5.10388	10.1165	8.33652	11.1288	11.8409	12.8144	6.41187	8.41975
Sobic.004G264500	1.635	1.8544	2.18373	2.30235	4.12692	6.73669	1.9585	2.54271	2.08449	1.98937	1.49934	2.81992	2.77061	1.66185	2.05791	1.62001	3.2856	5.4756	2.57674	2.32563	2.51672	2.94572	1.84014	2.14111	1.75771	1.79237	1.49123	3.42973	5.15037	3.88438	1.04439	3.34072	1.57379	2.14429	1.45217	1.9165
Seita.1G292500	3.52336	3.76981	3.64748	3.22794	2.91862	2.04996	4.73389	3.24817	4.19572	4.84815	4.09172	4.28712	5.43412	4.91131	3.6252	4.14062	2.08486	2.84903	3.97673	5.50595	5.53946	5.43572	3.97238	4.6369	3.3496	3.89257	4.5899	3.99388	4.86472	2.07352	3.40858	3.73361	6.43613	6.09601	4.67244	3.78317
Sobic.009G179100	283.717	249.011	239.609	202.618	211.457	159.545	218.715	215.121	215.569	189.447	149.979	308.968	324.302	308.306	268.178	292.026	211.167	184.703	280.011	319.625	272.898	224.279	208.549	309.049	383.292	270.505	297.883	398.516	294.789	200.946	215.898	376.047	245.652	204.506	140.323	260.981
Seita.3G197300	159.924	129.228	120.715	117.226	135.494	85.321	152.304	131.627	126.248	74.9525	142.351	152.131	194.742	212.789	148.624	148.253	116.066	168.176	160.521	148.967	139.733	118.983	135.38	150.722	176.278	146.684	170.289	138.312	149.791	128.618	135.891	192.569	143.956	122.887	205.093	135.517
Sobic.007G127600	10.0738	12.7967	13.4133	14.0721	16.4995	10.6706	13.229	15.0398	18.0011	23.3555	21.1857	16.4342	13.7931	13.9435	11.5347	12.2848	12.7919	8.72922	14.7463	11.9757	15.6745	26.8966	20.2529	18.8208	9.04424	12.4128	17.2559	14.0512	13.3129	8.41682	11.7447	10.878	22.1535	22.2119	21.0407	13.4432
Seita.6G146700	0.782257	0.708209	1.27702	1.64383	0.661188	0.561685	0.966802	0.620298	1.49776	0.96993	2.61596	1.15983	1.19375	1.04279	0.929565	1.51381	1.07902	0.595892	1.01935	1.13265	0.975656	1.3817	2.75735	1.30965	1.01842	1.66311	1.31915	1.36789	0.815197	0.371421	0.815723	1.24637	1.15712	1.35415	2.34326	1.71409
Sobic.003G005600	9.57304	12.7743	11.6196	11.8723	8.62177	5.82049	14.3274	14.5998	16.1748	18.4952	14.4073	11.7733	8.60091	7.77783	8.08938	6.33963	5.06968	3.81344	8.23261	7.08669	12.6748	12.0451	6.66593	9.28775	6.79789	6.51925	7.47721	5.63578	4.60494	4.09357	10.9803	6.22793	12.2058	13.8478	5.83142	10.1114
Seita.5G005700	10.3371	9.06323	8.44827	7.68331	2.40559	2.15912	8.48585	7.56503	10.1022	7.68618	6.01846	11.476	8.34624	6.64497	5.10146	5.3622	1.77626	1.73079	7.15359	7.24994	7.2712	6.32389	3.64984	6.66066	6.8107	7.56031	6.65413	5.60106	2.48662	2.61812	6.88428	4.58046	7.19274	7.69121	3.77095	10.7849
Sobic.003G445000	11.4477	16.2775	10.9375	10.4031	6.98137	3.91142	10.1118	12.0968	12.8255	8.84445	11.1076	12.9552	16.2085	13.9903	13.8194	11.4054	6.20374	3.57214	12.0038	12.5099	11.5429	9.59646	9.86558	14.3213	11.7347	10.1161	9.17291	11.3478	6.38436	2.68061	9.6661	11.0845	9.67462	8.76132	6.53402	13.73
Seita.5G469600	15.2897	16.3151	12.7389	13.6038	10.7858	6.66796	14.2835	14.9164	15.3475	12.0521	11.091	17.9897	17.8845	17.9308	17.6302	13.3552	9.60709	7.70101	16.8235	18.3491	18.4003	13.7303	10.0056	19.1912	16.9725	15.9307	15.6546	13.5323	9.13247	7.12266	16.6569	17.2598	18.728	13.6495	13.384	17.6449
Sobic.004G264000	1.26415	2.28575	1.12561	1.13928	0.236359	0.780325	2.28075	1.87235	3.26635	2.88984	2.51174	1.66729	1.49952	1.599	1.39414	0.727983	0.628836	1.09671	2.72538	3.10266	2.98247	2.68297	2.56937	2.06013	1.90042	2.17112	1.46411	0.642861	0.292652	0.753308	1.67481	1.63501	2.66004	3.67293	2.24557	1.23483
Seita.1G293100	2.4086	4.21703	2.35711	2.57544	1.7498	9.00827	3.01548	4.01276	6.28863	6.89081	1.51097	2.8964	3.01658	2.17986	1.99484	1.33824	2.84857	10.0248	2.68395	4.41217	7.3026	4.26889	2.37638	2.74685	2.65775	2.52159	2.38555	1.7698	2.33073	7.86355	3.18818	4.12977	5.54028	4.39197	1.58202	3.65419
Sobic.004G219300	26.2471	24.2683	31.436	34.3086	22.8036	26.2175	25.504	19.7755	24.8061	27.7702	23.2735	20.478	17.4645	18.462	21.6736	22.9404	26.9237	19.9825	18.3351	18.094	26.082	24.2779	23.1468	19.085	28.9874	23.1046	24.7816	21.6844	22.2905	21.3403	23.2183	19.372	21.1708	24.1765	23.2766	17.3959
Seita.1G238900	60.4106	61.5246	65.6208	57.0263	54.6667	36.1947	58.103	57.3836	55.8083	45.9632	44.4688	65.7963	70.0951	61.5105	63.3827	60.7053	57.3543	54.2974	56.3106	63.6885	72.6639	53.0321	44.4205	73.9638	53.1519	59.877	59.8549	51.3519	49.4396	37.9782	51.8347	56.0962	58.3315	52.6412	38.899	53.9723
Sobic.004G143700	39.9157	40.6095	37.7731	38.1277	30.2485	22.5885	43.649	68.7554	71.7267	66.0059	28.1837	35.2089	37.4103	32.7518	37.8115	32.0669	31.4654	20.0338	45.6189	84.0455	77.2763	67.7765	25.4712	31.4479	32.1644	39.9593	33.0057	37.1	28.2386	22.0651	42.2711	80.514	78.6349	62.2803	21.1736	32.1437
Seita.1G159200	15.6476	13.9125	14.3704	14.6334	14.2363	16.8386	17.4519	25.8321	44.3774	49.9031	14.0295	15.3676	12.6611	15.6834	12.047	13.2502	12.9279	14.7239	13.7652	30.4614	36.5474	36.4105	10.6305	12.458	14.8447	15.5101	15.3289	14.6589	14.8397	18.6327	13.1493	28.0575	44.5365	37.6108	11.4566	11.573
Sobic.005G144300	13.5659	11.8928	15.0732	13.4712	13.9034	14.7008	14.4445	19.1104	27.1602	32.7901	11.7492	13.0495	12.7287	12.4836	14.3104	13.7862	17.075	15.846	15.8368	16.8495	23.7657	26.5417	10.193	13.1594	11.6462	12.1176	14.577	13.6332	14.1074	17.6807	16.7841	15.8451	22.4945	26.0335	9.5063	12.5491
Seita.8G145800	4.8779	5.8479	7.20565	7.3616	5.35124	4.79583	6.28621	6.63121	5.50849	4.61138	4.61417	7.28579	7.98657	7.46261	8.68882	7.50534	8.6946	6.75993	8.56529	7.25393	6.75721	5.23776	4.54418	9.84206	6.4455	7.13084	6.89485	7.34697	7.18687	6.47065	7.00598	6.03023	6.00421	4.70589	4.17492	7.36127
Sobic.004G122200	28.1893	23.6891	15.8517	17.0994	6.23738	5.32825	41.4406	22.6793	25.8591	34.5942	63.0327	16.4149	19.3264	15.3716	11.577	8.39069	16.5474	9.2251	24.0002	18.1433	38.2969	30.5478	68.1525	23.1175	33.8082	32.091	14.996	14.1322	19.7348	13.2224	43.2895	22.2391	34.2769	24.972	60.6719	10.2647
Seita.1G007900	50.6259	49.972	61.7547	56.9987	31.6067	24.5413	42.4698	44.9078	73.0939	93.2924	36.8807	38.9946	41.4777	39.2354	38.8256	42.2349	38.6963	19.0728	38.8506	35.6802	65.4481	80.5809	43.9615	36.2728	60.6072	66.0374	48.6377	48.2996	30.3853	18.4497	47.8319	39.441	53.7791	81.1327	31.1578	37.4066
Sobic.002G371000	17.896	12.0402	10.9747	11.096	7.52206	4.88108	15.2636	9.12298	10.612	8.43979	15.2661	15.0597	13.8699	13.6619	12.9712	9.86864	6.68129	5.52209	11.9255	11.8861	9.77898	9.65792	13.8346	15.8659	17.1692	14.7518	15.4245	14.8906	7.15722	6.46117	15.4912	18.7253	10.7449	10.6925	12.0923	14.9478
Seita.2G385600	15.2358	12.9288	10.0588	10.7641	5.64158	4.08669	14.1689	12.4864	13.5798	8.46839	8.29299	12.9558	14.2767	15.9329	13.8908	8.73665	3.69446	5.03304	12.3188	10.4596	15.8941	12.1204	5.4906	12.2682	16.5036	10.2349	12.5644	6.63499	6.54549	5.52758	12.8592	11.8773	16.5499	12.9796	10.1812	13.6051
Sobic.003G226500	120.224	132.373	126.141	113.803	112.01	77.269	128.789	109.744	119.599	123.153	123.644	134.822	131.981	131.185	125.553	121.346	95.547	75.0232	129.159	116.335	124.461	113.027	108.324	125.871	110.132	113.487	111.174	109.416	96.4274	65.5933	98.5465	105.197	103.808	98.0597	94.0558	124.381
Seita.5G233000	126.845	118.411	104.996	112.674	105.022	77.3553	106.112	101.408	98.6586	90.9908	114.504	108.266	152.095	147.198	138.451	132.574	113.693	128.289	135.127	133.586	129.428	103.414	136.496	135.874	120.795	115.012	134.541	118.647	104.667	96.9464	117.969	128.139	113.037	103.032	133.961	115.617
Sobic.001G216300	3.46436	4.78342	4.91177	4.37102	3.69208	12.8307	6.02488	9.48229	4.80543	6.13121	5.13601	4.92062	5.01932	6.63558	4.68437	5.73858	5.3814	19.1202	10.1821	9.13655	3.50855	2.27848	2.66515	3.50841	4.25121	3.68385	3.79167	3.51088	6.1525	16.9499	4.09799	5.74863	4.74607	2.79597	3.34887	3.4673
Seita.9G218200	7.6044	8.82315	7.70005	8.14988	3.25547	4.50683	10.4271	7.52225	4.9636	6.82232	3.27114	8.06208	6.28579	6.17216	5.45704	5.60067	2.44804	3.04028	16.9339	9.6164	4.60854	4.59953	2.22302	4.4108	5.79944	6.52055	5.33382	4.73949	4.15712	4.57189	12.5449	6.26146	4.34794	4.42079	2.88437	5.49853
Sobic.001G483100	110.52	127.347	106.483	99.7552	105.448	70.651	111.074	102.119	109.837	109.74	93.6704	133.339	124.594	129.908	115.987	115.258	91.0568	73.3024	111.061	121.629	124.787	111.465	73.5138	113.95	132.271	117.478	108.345	135.993	113.68	73.5696	95.0038	147.017	106.023	110.654	58.3855	150.601
Seita.9G518400	144.747	128.448	115.329	101.823	115.26	83.9563	136.515	124.618	125.699	88.6189	102.818	115.581	154.635	153.535	139.071	123.322	101.836	113.716	125.791	138.166	164.51	102.477	93.6981	134.499	148.754	125.295	147.545	124.202	138.74	107.322	128.885	156.37	147.469	127.531	123.137	159.647
Sobic.001G356100	2.6546	3.39027	3.2873	2.49541	2.87532	2.1219	3.71261	2.94765	2.70752	3.86906	2.76519	2.99646	3.53497	3.43271	3.64353	2.60471	2.37268	1.86966	3.12113	3.8955	3.34882	3.52273	1.76988	2.68517	3.29462	2.64448	2.59308	4.16067	2.48312	1.64557	2.41925	4.87916	3.32099	2.93865	1.8686	3.28985
Seita.9G384900	6.28461	3.54719	5.09027	5.6137	4.25281	1.40148	5.66464	3.43741	5.18783	3.34265	5.1044	5.92458	4.51844	5.9262	4.19759	4.25113	3.30088	1.62587	5.54542	4.34168	4.32271	3.31391	3.61416	5.70527	4.77749	5.04254	4.90486	3.86184	2.5253	1.84493	4.66311	4.49322	5.97292	3.9286	3.79992	5.08248
Sobic.005G178300	50.7657	60.1654	49.2344	51.1016	47.8573	33.4428	51.8578	44.6084	49.0219	51.2771	57.4856	57.2745	57.6514	54.1527	54.4618	52.3124	42.731	33.0911	50.584	49.3055	53.5555	52.2842	44.8522	49.5341	41.9841	45.9867	44.035	47.9594	38.8686	29.3682	47.1659	42.7316	49.2758	61.6866	41.6493	60.9033
Seita.8G180900	18.5252	19.0527	14.9732	15.3653	14.6318	5.95768	16.1511	17.2709	14.7103	11.2432	19.7697	18.8874	20.6546	19.9092	19.5393	20.1457	15.4507	10.4495	19.8771	21.105	19.309	17.8561	18.4138	22.7902	16.7188	18.5222	18.6602	16.7579	12.8542	8.05824	17.4486	18.5725	16.4964	17.2827	19.0454	21.6932
Sobic.001G365600	19.5525	19.5987	19.8255	19.2911	14.5154	9.11105	20.9774	19.1927	20.1377	20.4966	12.3538	20.485	16.6205	19.5127	17.3947	19.7076	11.2258	7.21452	18.5969	19.4605	19.1562	18.464	10.3046	14.9222	18.6642	20.5237	18.3438	18.3473	11.2209	9.13828	19.8936	19.5177	20.4539	18.1008	10.8752	24.1113
Seita.9G398000	20.6156	21.8712	21.2726	21.8793	17.6346	25.176	22.3929	22.482	30.4101	34.0323	11.8415	20.6746	15.9847	18.5215	18.0455	18.6456	19.132	23.7033	19.675	25.8978	27.0762	30.6943	11.0643	15.3249	17.0361	18.6584	19.3971	20.0658	22.0845	25.6454	18.7478	20.595	28.6818	31.7624	10.7738	18.8481
Sobic.002G427300	28.2056	30.1028	25.9935	27.0103	21.9333	13.9602	27.5067	25.1962	30.0806	22.9823	25.1797	26.713	30.114	30.9155	27.9038	24.2538	16.002	14.1875	26.6443	28.7383	25.9432	28.277	24.7908	28.9585	29.1007	25.861	23.4782	28.1913	18.1514	14.2208	20.9148	30.4955	28.0544	25.1234	21.3896	21.6023
Seita.2G441200	24.9937	20.6012	19.3605	15.9456	13.3154	13.5052	20.0431	16.3282	20.6188	18.3316	17.5664	20.5014	20.0731	21.1617	18.5902	16.7621	10.8058	15.8098	18.6647	17.7817	20.72	21.1487	14.0154	19.5876	20.6362	19.4728	18.8421	18.2687	15.4669	14.2326	19.5514	18.2697	21.2361	20.0771	17.8426	15.0223
Sobic.002G218700	4.38737	3.70077	2.78757	1.95099	1.24126	0.587965	2.97091	2.10337	2.29629	2.17107	2.55871	4.09976	3.93743	2.84255	2.49122	1.34931	0.646118	0.353522	2.22131	3.40046	3.44645	2.46386	2.25344	3.30112	4.4805	3.9553	2.63261	1.72995	0.687303	0.190108	2.95001	2.40673	2.7396	2.46932	1.59781	3.98197
Seita.2G222200	6.58178	3.64035	5.31796	2.71861	2.40149	0.72256	4.74765	4.05787	7.86692	4.699	3.09101	5.16484	8.54587	7.35008	7.22117	6.49335	3.42229	4.11327	6.01274	6.52675	9.23466	7.87086	4.85648	6.84025	6.57019	6.08735	4.86177	3.24016	1.63713	2.90487	4.02368	5.03889	6.48748	5.86819	3.80902	4.38276
Sobic.003G078800	57.6971	67.13	62.3702	70.5237	90.4704	110.973	69.4465	64.9465	55.4356	46.7398	73.5284	70.9784	66.0071	67.0365	70.4058	74.4677	89.7888	108.154	67.226	64.6099	56.5052	49.7886	57.7685	58.8151	48.236	58.8807	54.282	60.5343	77.2102	95.592	54.3889	53.5458	47.8438	41.3241	52.9204	75.5722
Seita.5G096000	88.1921	96.1094	95.8136	107.036	104.122	95.8345	83.9931	99.7663	64.8982	52.6798	56.1249	80.2303	84.0125	88.2786	82.6011	107.705	108.017	91.764	93.4807	97.134	57.3186	59.5977	48.1484	78.6526	84.8748	84.2646	97.0885	107.739	109.492	86.0825	90.2745	82.7791	56.3567	53.7319	47.335	89.8059
Sobic.001G098800	95.2147	70.7128	73.6626	77.459	78.8561	106.265	110.566	84.9551	55.2694	77.8939	52.4473	66.2579	89.2279	88.1611	91.1404	91.1757	112.354	117.105	102.226	78.6616	86.8173	77.5734	106.223	96.2357	106.7	101.437	91.1439	85.2334	102.772	143.099	108.669	67.2098	75.2998	73.7504	132.203	50.8197
Seita.9G101100	94.3383	98.7844	74.4638	74.9376	61.6326	122.073	74.7855	54.795	82.6088	102.439	115.812	78.3203	81.8604	78.017	80.8233	69.1079	75.3001	99.2839	66.0414	53.8934	90.8374	92.1543	167.765	98.627	101.754	103.878	75.2044	68.3227	75.7674	121.867	87.4352	47.6591	87.3905	103.678	146.555	114.72
Sobic.005G087300	3.79784	3.51152	3.17027	3.87728	2.32997	1.978	3.79105	4.00784	3.87354	2.75683	4.80689	3.25102	3.31838	3.80658	3.32906	3.01523	2.01263	0.772219	3.20643	2.97908	3.51711	3.98587	3.24633	4.76622	4.9791	4.55368	4.02058	3.2979	2.17838	0.949175	4.8294	5.04591	4.1445	5.22028	2.5985	4.54801
Seita.8G081200	0.337771	0.939635	1.34015	1.03807	0.674806	0.210193	0.930331	1.23801	1.06709	0.661117	0.314659	0.306375	0.321082	0.435897	0.581998	0.532892	0.475048	0.203603	0.530324	0.782508	0.440802	0.292674	0.570233	0.444148	0.467727	0.661264	0.942423	0.921405	0.784446	0.189535	0.5766	0.4266	0.769176	0.347014	0.235768	0.524818
Sobic.008G057000	6.84858	6.65285	5.18455	5.74204	3.17597	2.1118	5.39139	5.30819	5.56635	6.54938	5.55202	7.10488	6.15773	6.16388	5.01832	4.81271	2.72424	1.85757	5.46232	5.6705	5.34834	5.13381	5.02071	6.09236	6.77919	6.51952	5.12143	5.61089	2.50334	1.33236	6.30981	6.46157	4.86432	5.90212	4.59476	6.80193
Seita.7G284300	6.8725	6.12731	5.88542	5.10863	5.06928	3.47672	6.09119	5.944	5.97258	3.69872	4.74237	5.70109	5.715	6.91818	5.58789	4.48535	2.40648	3.76865	5.21312	4.24698	5.04743	5.4912	3.21886	5.19628	5.68304	5.09858	5.34455	4.30408	3.62676	4.19745	4.55831	5.97429	5.77231	5.7626	5.37086	4.78257
Sobic.005G032300	286.023	286.71	291.511	333.923	236.422	162.347	277.505	285.851	280.074	261.795	384.079	289.834	195.692	205.681	205.102	219.335	180.302	141.738	191.475	191.378	214.935	195.568	209.501	224.228	266.444	252.069	228.308	173.081	158.321	143.157	285.425	178.84	198.013	235.542	191.204	276.951
Seita.8G027500	167.291	170.565	177.103	165.019	152.393	141.135	156.336	149.347	178.025	215.447	200.334	162.059	167.458	157.138	172.276	159.642	177.64	154.984	151.197	173.749	192.243	164.101	208.825	164.075	187.305	194.276	193.471	185.081	198.013	183.899	181.973	177.649	208.431	223.906	228.848	298.38
Sobic.001G057700	21.5871	22.5361	19.7601	21.9901	15.0283	11.8544	22.4145	17.6022	26.0578	31.5622	51.1572	34.4824	18.7524	16.6766	18.4167	14.8487	12.3843	12.8769	13.3254	11.2216	15.197	20.0047	21.4786	21.628	18.3659	18.2836	17.1056	15.2967	12.0474	16.2328	27.3555	12.6551	18.0441	29.1453	26.3263	58.2378
Seita.9G056400	14.2739	15.4911	18.0308	13.8155	6.9382	9.24345	14.9791	11.9747	13.884	20.3653	16.1932	17.3953	13.3757	13.3953	11.7	11.7493	7.85969	8.44567	12.3003	9.28355	16.0826	15.4989	12.8548	14.7415	11.3655	12.6011	10.7053	8.09716	6.2397	10.6217	12.9536	8.13639	14.4066	15.6461	12.7302	18.4959
Sobic.007G141100	10.2739	8.94061	8.48569	4.99266	2.25991	0.373048	7.68609	6.62382	5.54755	9.3588	9.23676	9.19704	9.98501	8.19029	7.89648	3.68497	1.22983	1.15655	7.17426	7.14671	8.75198	11.2055	8.72459	9.93675	9.08531	8.72312	5.86204	4.71972	1.99868	0.379086	9.5318	9.14693	8.65822	12.0312	7.90588	11.8066
Seita.6G163300	15.6312	11.9461	9.787	10.4847	3.90353	4.34249	16.3372	11.1898	15.4987	12.5336	9.24547	11.0767	15.8048	15.0262	12.2726	7.73626	5.88856	8.53288	16.1461	17.8839	19.207	12.4558	9.31241	16.5799	15.8903	14.0364	11.1257	10.7165	9.04851	6.10852	16.1166	17.0627	14.8314	14.748	13.1257	16.8661
Sobic.004G097900	5.28185	4.14715	3.63525	3.69718	1.53406	0.902132	3.91307	3.05326	3.76576	2.09872	2.5472	4.47421	4.10588	4.00761	3.55915	3.02253	2.00011	1.35426	2.49797	2.3856	3.2754	3.06768	2.104	4.3426	4.0338	4.49725	3.63031	2.76608	1.72983	0.84436	3.66382	3.06925	3.32895	2.89706	1.33459	3.76835
Seita.1G030400	2.56115	2.31403	2.04809	1.49001	0.852786	0.442719	2.18812	2.24902	1.87977	1.67097	1.64951	2.71027	1.84653	2.20346	1.48791	1.34688	0.460262	0.502355	1.77543	2.25592	2.40832	1.96029	0.972282	2.43872	2.27679	2.0646	1.42918	1.35131	0.426828	0.590829	1.8717	1.92644	2.27531	2.01867	1.41135	2.8249
Sobic.004G206200	15.7059	11.5182	11.5849	12.4305	12.725	10.5151	12.1492	12.2395	13.3902	10.2454	5.78571	12.4205	13.512	13.6806	14.3375	13.0961	13.6859	10.2346	12.1659	14.2329	15.2481	14.7083	6.1962	14.8368	17.0641	16.467	15.3567	15.3156	15.143	14.0197	14.6341	16.9224	16.0103	13.6183	5.98907	9.33202
Seita.1G222600	16.0885	18.6761	20.7485	16.1209	20.2283	12.3698	19.1053	18.3564	26.0468	28.9653	11.1234	15.7058	15.7634	17.0405	16.8668	15.3094	16.8393	11.3133	15.04	15.7848	24.4917	25.0013	8.78899	14.2238	16.7575	17.2638	16.6879	16.0664	17.552	11.2935	16.4361	15.2514	25.8391	21.8803	8.53487	11.6356
Sobic.006G015600	10.404	9.46398	10.4814	6.14467	6.70447	4.0216	8.24556	8.79688	12.0537	9.72044	4.63143	6.66108	7.01782	7.3921	5.33974	5.08115	5.03601	3.01552	8.22824	5.67944	11.1598	11.2018	6.10145	7.18703	7.73374	8.36022	8.59856	4.62299	4.66006	3.80157	7.83817	6.54603	12.8884	9.86412	6.17567	4.91815
Seita.7G018900	1.94118	1.70607	1.59922	1.2626	0.900277	3.59518	1.03432	2.14399	3.65034	3.75155	1.86576	1.96511	1.77649	1.50818	0.988595	1.53718	1.2188	1.64174	2.29156	1.30496	2.24816	2.40286	3.34402	1.82323	1.70669	1.6766	1.38166	1.29581	1.03984	3.5012	1.56636	0.735502	1.82432	2.84899	1.70644	2.87251
Sobic.007G045700	422.775	402.997	399.322	371.606	374.972	230.375	352.82	350.797	372.549	371.748	250.868	424.524	500.095	479.486	418.388	380.743	303.195	232.489	384.805	447.505	408.899	391.542	301.851	389.531	502.521	436.38	429.363	568.241	403.973	238.454	335.269	540.474	412.323	402.314	203.42	334.17
Seita.6G057100	213.614	165.818	157.452	128.122	164.779	99.7773	202.834	160.521	175.04	120.977	154.963	139.881	276.032	320.42	208.047	195.35	143.977	212.716	222.054	215.414	224.595	200.168	157.185	182.969	241.365	200.077	225.21	182.419	202.685	167.938	176.224	261.003	229.035	209.416	244.647	157.47
Sobic.006G122500	25.104	22.0822	25.7916	23.6943	15.3814	4.86867	22.7262	27.1327	27.6804	30.7701	21.3878	19.618	20.3359	20.5355	17.9336	15.6861	12.8865	7.46593	22.4966	24.3541	41.043	37.4434	26.7747	23.8416	24.1949	21.8488	27.1104	17.9293	13.5473	8.45858	29.7758	21.4949	39.5648	39.1523	23.8943	17.8177
Seita.7G139900	15.6031	16.0597	16.13	16.597	14.46	14.8336	15.6099	15.0436	22.1621	18.0088	14.0338	17.9133	15.2391	14.9991	15.9065	15.5542	19.4261	12.1964	15.4425	15.3041	17.9741	17.0086	15.208	15.833	19.8798	18.8502	15.5123	20.9866	19.0987	13.882	21.189	19.6697	17.9316	24.2539	16.4049	19.9268
Sobic.010G228100	8.75809	6.51148	5.74487	2.42861	6.55003	10.23	5.14084	9.21991	8.24552	7.82455	12.562	12.6446	9.04734	7.63888	3.41606	2.43046	5.35816	6.08532	7.0323	14.5657	12.6573	10.3466	14.9917	15.1451	8.05518	6.79457	3.71601	4.14787	4.5786	4.7541	4.71776	17.7142	12.3663	10.6026	12.663	10.3267
Seita.4G263000	14.6497	6.88143	5.47286	4.06708	7.28115	10.6728	13.696	20.0536	16.5559	10.8606	11.983	20.4181	14.5313	9.48569	5.34988	6.33798	5.47753	11.4767	17.2138	27.8079	15.2607	12.5389	11.0015	20.4461	15.21	10.4515	6.92157	5.1623	6.98431	14.4359	14.89	26.7155	19.311	13.5996	16.6445	18.7525
Sobic.009G030300	4.98826	5.77876	4.06727	6.42227	4.95941	2.27242	5.1287	5.34773	5.65304	3.59064	4.41711	7.06924	6.91037	6.22408	5.83757	5.51209	4.21639	3.42461	6.54757	5.69784	5.49059	5.29098	5.32459	5.97972	3.86171	4.12311	4.40197	5.39288	3.37804	1.78791	4.983	5.0335	4.71491	4.88884	3.4673	7.13975
Seita.3G050600	9.0973	8.0916	8.07433	7.97863	6.85031	5.35961	11.1526	8.17606	6.20785	4.63538	5.83921	11.2529	11.3671	11.9288	9.44033	8.56113	7.96475	6.13002	10.0509	8.96297	7.12398	7.40382	6.80782	9.89217	9.09502	9.92586	10.0984	8.02149	8.09256	4.34647	7.95245	7.17502	6.39283	5.69911	8.58829	10.7415
Sobic.007G132100	16.4175	16.8343	15.2608	14.0912	13.399	8.56568	17.2263	15.9213	21.1967	16.7185	16.4792	18.7713	15.8697	15.5981	14.5726	12.9434	10.2304	7.92936	13.1742	13.2569	14.9392	15.1791	12.3999	14.532	12.846	12.5698	13.4685	15.0151	10.4389	6.46695	13.9024	14.8443	15.5462	14.7748	11.788	17.4171
Seita.6G152700	21.7922	18.6912	20.7634	18.6038	13.1912	11.301	23.0386	19.263	23.5836	22.7723	15.9368	17.1212	19.2616	19.9569	18.7534	17.4732	13.1382	12.4935	17.9346	18.842	23.3951	21.6021	13.4726	17.292	16.9167	16.1851	17.4903	16.7224	14.3832	10.6001	15.6688	16.8131	20.4974	19.2075	14.1191	17.1242
Sobic.004G300500	7.32064	8.13578	7.33154	7.44267	10.6188	8.96983	6.65045	7.69144	9.20418	8.67877	7.11485	6.09206	9.68548	8.53845	8.09413	7.75727	6.22299	7.06733	8.67995	8.44216	10.0826	10.6982	6.91703	6.5178	6.35143	6.16126	4.96341	6.96688	4.95279	5.54972	3.1648	10.5481	7.51052	4.74982	3.82652	4.26576
Seita.1G253600	11.2073	10.4804	10.3087	8.32728	15.2976	13.273	13.0589	15.2075	14.6255	8.99823	6.57678	8.01781	12.0197	12.691	9.19828	11.4228	8.61161	13.0767	12.3478	14.2669	13.6168	13.0854	5.044	8.42746	10.4499	12.2463	11.4978	9.40598	21.0899	11.9079	11.0072	13.0111	13.6775	13.0445	8.42745	8.71368
Sobic.003G404000	118.784	111.859	113.389	122.037	113.986	145.616	100.718	99.7229	89.4485	111.538	171.933	96.2964	95.0781	97.6241	97.0112	101.299	113.958	121.838	89.409	87.8698	98.7218	106.056	200.275	111.496	119.878	101.212	115.837	104.288	121.706	155.981	94.3737	103.371	101.432	94.2245	188.256	73.5712
Seita.5G429700	79.1692	78.5389	79.7873	70.4294	91.905	116.948	69.6866	72.1032	76.9687	122.744	261.593	79.3921	78.2434	72.8075	72.4306	76.0691	87.7517	124.302	65.4851	63.9652	65.4136	111.69	282.851	74.8967	76.4369	76.1532	74.5394	73.9686	97.3987	138.751	71.047	73.8174	63.1288	120.443	273.933	68.2064
Sobic.009G142800	25.0711	27.8337	29.6238	33.6748	33.0042	25.372	28.8508	31.779	37.0213	30.5536	19.453	19.1088	17.5007	18.19	22.3121	20.1366	30.1852	16.6846	19.4216	16.4867	27.5621	22.2504	12.5901	20.1287	19.6197	18.7859	15.5242	16.4735	22.0362	21.6518	21.4959	18.7121	18.902	18.9272	12.131	13.6903
Seita.3G236600	41.1358	40.8051	47.1368	32.1083	25.3106	17.4705	32.7558	28.3095	43.3843	45.9959	22.8421	26.5497	29.8027	28.1798	24.0075	28.3451	21.4906	14.2254	30.9357	26.8299	38.8096	33.9295	26.9908	25.5341	35.9172	44.7764	34.6047	35.8869	34.71	16.7308	36.3486	21.7732	32.7402	41.1994	18.1466	25.4423
Sobic.003G292200	26.2593	28.5512	26.847	26.7679	23.7702	19.273	27.8461	24.9864	28.4158	35.1386	14.3406	20.7281	21.7334	21.7285	24.852	24.7004	23.0256	17.2084	21.5769	20.0421	29.3362	31.9734	13.5953	21.3595	25.4255	26.2941	24.7847	22.4034	21.8274	18.0182	20.0616	20.0129	32.8605	36.5192	12.2766	16.3141
Seita.5G314100	16.8732	16.1755	18.9048	18.5598	14.9648	9.71678	18.2948	14.2488	13.4024	14.2989	15.6571	20.8528	18.289	17.3664	17.9279	19.1091	14.3206	9.46368	18.4467	16.76	14.6013	16.6211	13.5284	20.5831	16.5759	16.0718	15.1029	16.5882	15.003	8.40678	16.3813	11.869	12.5684	16.7796	11.0086	22.8082
Sobic.003G153700	23.8291	26.3284	24.5568	23.773	16.0537	9.98378	28.5304	23.612	30.0743	29.0868	27.4188	28.038	25.2284	24.5727	25.9518	20.8288	16.0279	12.7159	22.8247	29.0492	30.6058	28.8733	19.4199	24.8649	23.2815	21.1355	24.5439	22.1617	15.913	11.1182	28.6588	29.6778	31.1714	31.6387	17.5415	30.6155
Seita.5G157500	16.1636	13.805	19.624	16.623	14.3048	9.41146	19.6889	18.6759	21.7178	19.2629	12.3279	16.8796	20.3342	22.6367	19.6286	20.4345	16.2519	15.2618	21.0311	22.8391	24.6153	20.5783	11.5124	20.1869	17.5249	20.8455	20.7972	17.405	16.9445	12.7298	14.024	22.5632	25.9736	20.3932	14.689	15.1764
Sobic.007G075800	6.63162	6.02603	6.35395	5.20431	4.94575	3.79455	6.01646	6.95279	5.24384	2.80229	4.04287	8.54234	7.82847	7.87654	7.07415	7.61009	5.61034	5.13343	5.88678	6.30934	4.26624	2.71099	3.7366	7.09064	7.46341	5.55452	5.27502	6.82056	6.46865	3.85597	5.07692	5.53628	3.53611	2.82643	2.52408	6.78573
Seita.6G026400	4.81551	4.31683	3.84285	4.37021	4.61525	2.56471	4.4809	4.17398	2.86571	1.34862	2.49223	4.1318	5.02941	5.78257	3.9051	4.57835	3.93544	3.89457	3.49534	3.76892	2.98522	1.97351	1.67406	4.48499	5.50682	4.54636	5.52479	3.84619	3.84122	3.57853	3.16925	3.5834	2.86497	2.03749	3.01225	3.8759
Sobic.010G195000	6.27237	6.30089	5.98189	5.92679	7.00523	7.35436	6.96598	7.36296	7.10804	6.57984	7.51596	7.52129	6.26524	5.63972	5.04404	5.63161	4.80453	5.68471	7.12977	7.849	5.10263	6.29169	4.46903	5.9741	6.10669	5.36	4.79183	6.01977	6.38103	5.61042	5.08661	8.62147	5.24877	5.58819	3.97096	8.09192
Seita.4G212800	5.74054	5.41724	6.3496	4.8905	7.51511	6.10176	6.91539	9.08675	4.36918	5.99358	6.311	6.02356	5.75456	6.15927	5.73052	6.2334	7.01425	6.30961	8.19835	7.33742	5.54149	6.45705	5.12011	6.06269	6.07115	5.57061	6.05426	6.67342	7.8149	6.72254	7.72468	8.13284	5.80093	6.61105	5.77663	5.13992
Sobic.001G512300	21.9137	23.1488	22.514	25.0374	20.2919	14.4242	24.328	21.1353	27.2231	24.2393	17.6193	24.5504	21.2362	21.5658	21.0646	21.4075	17.0015	15.3435	22.6596	25.9765	21.7932	19.9588	15.3679	21.0505	25.9247	21.0057	19.6214	19.579	18.8565	11.8239	19.6071	23.4925	22.2255	20.871	14.7588	24.3005
Seita.9G547300	4.93361	4.28273	4.46638	3.39061	5.57913	2.60674	4.59368	4.1582	2.94081	2.57221	4.72129	4.64389	6.0787	6.52133	6.52637	5.08058	2.97841	6.0921	4.23074	3.10001	3.90213	2.94404	3.2927	4.68511	4.77414	4.89544	5.26869	3.99707	5.0894	4.12652	3.97266	5.59621	2.63796	3.55213	6.73697	2.732
Sobic.003G219500	28.1251	30.156	29.6908	29.649	33.2882	22.2187	32.5107	25.1086	31.3174	31.1099	25.831	34.9477	33.5038	32.6957	33.3122	35.1372	31.2861	23.8501	30.5251	28.7571	32.7764	30.2398	22.0558	30.1857	29.2954	28.6399	25.4951	30.7888	25.9842	18.2083	29.1182	24.5502	28.8801	25.1979	18.9735	36.4687
Seita.5G225400	19.3082	20.3183	20.9482	21.0116	15.5781	16.7247	23.2546	19.3206	21.5313	19.4211	15.8128	20.4485	22.2302	24.4481	24.7091	24.337	20.2174	18.6822	22.3551	23.8862	27.606	23.4868	16.1192	20.9732	18.5538	18.4888	19.6207	21.3835	19.8133	15.8946	21.1996	21.4382	25.984	22.8364	16.2913	22.8026
Sobic.003G162900	26.2197	22.0199	21.9974	21.4113	23.1201	19.7185	20.7249	21.6727	22.5383	17.2241	13.5621	20.0959	24.9802	22.9132	24.7461	23.7947	26.251	20.6842	24.2312	23.2986	23.8173	25.9958	19.2151	28.2884	18.1932	24.2247	25.9579	20.6491	23.2875	26.2859	27.0876	20.7951	23.1185	21.2535	14.3316	22.0928
Seita.5G166600	21.7828	25.8114	24.1377	23.6358	20.5389	16.8913	19.8588	20.1696	18.5147	17.9307	12.9593	21.8123	19.7725	18.3528	24.0704	22.3089	25.4821	17.7058	21.9956	21.3336	24.5548	21.344	19.0254	25.0154	19.8898	18.9897	19.5962	22.2135	18.7147	15.079	17.8872	20.5178	15.762	16.0845	13.1629	18.803
Sobic.007G211600	34.7799	50.5085	37.3717	51.8213	43.1036	42.5433	53.6042	48.3939	59.176	48.118	57.993	61.9385	30.482	27.0507	27.1568	30.9129	34.0894	27.7632	26.7107	23.7966	32.7589	37.1902	32.8203	39.4637	30.2032	29.7906	27.5317	29.7289	31.5784	32.5491	45.2426	29.6127	37.5705	54.6158	43.6743	61.6887
Seita.6G204100	17.89	20.1541	22.4462	16.1075	15.8376	9.76821	18.9017	19.7862	21.7028	19.8892	23.7594	20.8204	16.9982	17.0318	19.656	18.3642	14.777	11.0039	15.4483	12.9174	15.3662	14.0456	26.7095	22.8761	15.9959	17.986	18.3362	17.6205	12.3426	10.0387	16.1822	12.7917	14.2024	15.9066	23.0553	24.267
Sobic.001G503500	105.767	109.968	103.227	102.057	89.8055	58.9707	111.458	98.3035	113.004	142.751	115.813	105.067	87.5213	87.1904	85.8419	86.5969	68.6029	49.1584	77.2023	79.4767	124.363	124.798	81.6612	91.2597	76.9304	82.5359	78.3486	75.0746	64.896	45.6909	85.5227	69.8386	105.249	131.068	65.9219	75.5615
Seita.9G540300	46.1514	50.3795	48.6202	44.6768	32.6011	21.4727	51.2324	45.4508	48.9309	54.2123	42.8596	50.4523	53.3012	45.2456	53.1338	48.3082	41.7556	31.3231	44.9093	42.2072	60.0983	48.4608	40.3959	55.9338	47.5973	45.4767	46.5043	41.3989	32.3468	22.6701	43.6726	38.4232	58.7143	52.0495	39.9839	65.0936
Sobic.005G117300	32.1916	26.7634	28.3503	28.0705	20.4845	15.1421	22.8385	24.5905	21.1842	20.7436	17.1443	25.5649	30.7014	31.6687	28.9306	25.4449	24.0431	13.6244	28.6632	27.628	26.2414	31.4394	22.0354	32.6956	36.0869	34.5222	35.2617	28.0494	18.9662	15.1996	31.7135	30.6422	30.1533	21.4879	14.3277	26.2874
Seita.8G123000	28.9063	34.065	27.207	26.8219	9.55372	6.07653	27.1045	21.5219	22.3473	20.3626	15.8525	30.2323	29.1684	25.4527	24.4518	20.6088	11.2188	6.09188	27.9137	25.1297	24.8548	27.1334	21.0585	34.4025	34.6165	28.3468	25.2335	19.1246	8.04547	5.97127	27.3893	22.2325	25.5383	26.5936	20.2095	32.6607
Sobic.001G361200	4.45501	4.39376	3.08453	3.60037	3.62155	1.6141	4.72633	2.49591	4.54381	2.57103	3.40448	4.61804	4.59521	4.15628	3.90076	3.73998	1.47812	1.00083	3.09227	2.91721	3.31589	3.59139	2.67669	3.72026	3.9615	3.87518	2.48171	4.32699	2.11393	0.865677	3.80345	4.51737	3.2953	3.12652	2.3605	5.63244
Seita.9G393800	10.2028	6.99039	6.60645	4.78798	1.96682	1.11389	7.39523	4.20292	5.5692	3.70958	6.0215	7.71204	7.43492	9.04189	6.16842	4.96105	2.20277	1.96526	6.13845	4.89191	7.11408	6.28148	6.04373	7.34516	6.56384	7.55823	6.56385	4.52116	1.47229	1.55684	6.3359	4.70226	6.92943	6.74281	7.92396	7.80279
Sobic.008G156200	1.68507	1.39508	1.17724	1.74642	1.19723	1.31059	1.7942	1.25705	0.894903	0.969226	1.13319	0.957359	2.39829	1.88783	1.5992	1.58207	1.09731	1.2641	1.60029	1.66908	1.26054	2.02763	1.63243	1.94188	1.80199	1.77337	1.20658	4.11868	1.40435	0.761029	1.53084	3.97832	1.56918	1.84926	1.36438	1.30666
Seita.3G378900	5.80843	5.70217	4.91745	4.08957	6.10118	4.84424	5.8413	6.85866	6.13387	5.17077	3.16106	4.88832	5.72932	7.88222	5.26562	5.25979	4.77934	7.83781	5.80183	5.72239	7.7199	7.08241	2.2144	5.24025	5.46655	4.48233	6.03855	5.1122	6.83751	5.98101	5.2313	7.47209	7.81803	6.855	5.19169	3.20473
Sobic.001G000700	3.68051	3.84085	4.10679	6.26146	3.86932	2.86228	3.23178	2.79927	4.49748	4.07973	6.13726	5.58306	4.05625	5.15577	4.2326	3.74139	3.43312	1.71399	3.49055	4.77973	4.12722	4.83567	4.02291	4.26146	3.44285	3.53058	5.21651	2.53838	3.71753	1.6342	4.4024	4.71013	4.67007	7.99283	4.76445	5.62998
Seita.9G001200	19.8779	20.9237	20.682	19.0201	16.2599	13.0797	20.4961	18.0407	26.264	25.0809	17.31	19.033	23.0483	20.3933	21.595	22.4554	23.2607	15.1594	21.2819	23.2283	29.202	25.0308	21.534	22.7409	20.1115	19.5231	21.7606	20.3675	21.1969	17.0731	19.7578	21.602	23.0925	28.7649	22.235	26.7198
Sobic.003G121600	24.4129	25.5717	24.2167	22.5704	23.4521	14.3419	25.0975	22.1438	32.7986	29.6109	14.4102	28.0133	20.5418	22.8933	23.4316	22.1572	16.9596	12.4369	21.2961	19.553	23.1064	14.2538	13.2882	20.2843	22.2498	21.2255	22.8146	19.6311	17.2889	12.277	25.333	14.2469	19.8996	24.7305	10.2937	28.7677
Seita.5G052500	23.7173	22.8044	20.5533	20.0648	15.2073	11.9669	24.2762	22.2096	27.4612	18.6351	11.2794	19.2597	23.9098	23.3987	18.5669	19.5427	14.0863	13.5236	20.1285	22.9132	24.0821	16.6627	9.53335	20.2729	22.4374	23.1914	25.2943	20.7242	16.8253	18.1645	23.0918	21.8587	24.2474	21.0108	15.248	21.5795
Sobic.001G046800	37.5182	31.1679	35.507	32.2689	29.2526	20.9007	35.2237	36.5232	30.9621	31.6845	24.5072	35.5366	42.1426	43.8833	39.4128	28.0813	29.5678	14.896	42.3777	38.2953	48.7322	54.3526	38.2798	43.0837	31.2678	34.7294	29.0737	30.9598	23.1682	16.9179	23.3503	40.9336	41.0516	26.8246	32.8628	16.1424
Seita.9G045000	44.5274	44.8304	52.2663	37.0571	44.6247	29.5261	57.4679	63.3751	64.1511	40.8452	36.5694	44.6922	52.0719	55.4444	42.33	43.762	38.7038	33.3777	52.9008	67.696	58.4272	50.4101	45.9483	44.9474	45.2242	54.6404	50.684	50.3712	37.649	31.4577	56.0008	56.5693	48.6859	48.1384	40.2252	45.2413
Sobic.003G223800	1.54676	1.44521	1.00366	1.19222	1.36989	0.603014	1.15574	2.09801	1.41153	1.08058	1.67971	1.48666	1.62093	1.72845	1.63945	1.28232	1.21487	0.623168	1.76619	1.74375	1.70984	2.02206	1.39173	1.2793	1.28075	1.96336	1.30821	1.33068	0.807692	0.459581	0.693347	1.81459	1.7859	0.525618	0.908016	1.13775
Seita.5G230200	2.18087	2.11118	2.01229	2.00954	0.933637	0.861675	2.50283	1.54634	1.78956	1.31525	2.47236	2.94367	2.61821	2.18262	2.03622	1.77127	0.766802	0.983708	2.78906	2.59385	2.34095	1.97967	1.628	3.3433	1.97069	2.03311	2.02829	2.04601	1.25617	0.524469	2.1378	1.36408	3.04809	2.74352	2.55619	2.95826
Sobic.005G181000	18.2299	23.2887	17.4468	20.6641	20.6158	20.1475	26.1969	26.2003	23.7231	26.934	11.9376	19.9348	15.2642	16.307	16.9153	13.7859	18.2673	13.9483	17.1922	16.4775	30.6484	21.5477	10.3854	17.2526	12.5137	14.7823	15.4994	16.2908	17.0603	12.9347	20.4879	13.5697	23.7925	15.6264	9.83676	28.0187
Seita.8G183900	10.729	13.6318	12.3315	12.7712	14.6011	14.4709	16.3013	16.138	15.5027	13.2021	7.83115	13.5971	12.756	14.3954	12.4187	16.2438	17.1852	16.5279	14.5615	18.7672	17.2916	17.3717	7.79285	12.7264	11.3315	12.4117	14.6568	15.3805	16.911	18.7461	12.8798	12.2521	19.296	13.7626	6.61732	14.7747
Sobic.003G319800	9.07175	8.26204	7.74346	7.99619	4.2661	5.17079	10.4349	8.99565	7.65144	9.26852	6.53323	6.45359	6.4057	5.94848	6.55635	5.89299	5.78979	5.08043	6.6359	6.07838	9.83115	8.73605	7.723	7.31366	8.92694	6.76703	5.66195	4.42008	3.5566	6.59598	7.41134	7.79311	8.17458	6.38461	5.5397	3.49014
Seita.5G342800	7.24242	7.33015	7.34486	4.08472	3.25879	6.42878	7.33821	4.85765	13.3671	10.2166	6.28086	5.9922	6.44501	4.59502	4.22559	4.22882	3.73941	5.53428	5.41866	7.55783	7.71506	9.38491	5.29776	5.32526	6.89341	6.96285	5.09732	4.81224	3.97768	7.54216	6.1915	6.82322	8.71676	9.92718	5.68092	5.18157
Sobic.003G243600	71.8063	83.1277	85.852	89.9593	90.1552	95.815	91.3175	70.4022	108.104	176.705	290.54	84.5944	58.771	67.6538	63.5488	62.8626	62.9964	70.0659	69.6637	66.5884	101.477	122.49	248.157	61.6627	62.792	69.1999	59.9382	64.7468	64.1759	80.0878	71.4606	70.8523	79.8434	144.558	258.155	73.6335
Seita.5G250800	60.2312	59.7288	66.269	56.4817	43.8605	48.9257	60.6937	50.8529	74.8504	87.9524	141.753	70.5116	76.5695	76.6155	66.8213	63.6144	58.6544	57.7698	69.9373	74.566	98.6983	100.277	176.559	82.9305	61.9488	59.3998	53.6752	49.3919	52.124	53.124	57.5315	55.0845	77.9753	89.3572	151.114	90.8799
Sobic.006G179800	94.0796	95.9699	88.9161	106.968	86.0866	66.5279	93.8661	82.2362	101.672	110.628	95.1103	113.156	123.045	121.418	123.812	117.381	110.247	104.157	107.763	103.971	123.665	145.011	103.785	125.905	92.6592	85.1092	81.2798	88.0145	72.7033	61.2972	100.897	79.145	92.844	119.109	69.592	124.847
Seita.7G200000	180.907	155.536	157.66	145.582	175.696	158.058	170.516	160.523	201.637	145.87	159.405	173.698	199.494	193.225	185.03	167.033	160.749	215.865	162.103	163.603	194.061	166.67	136.718	176.984	218.31	176.424	190.793	183.385	217.512	229.053	180.853	223.969	214.186	208.047	194.735	180.251
Sobic.001G180200	51.3581	40.4841	48.2254	50.3634	58.2721	96.2933	45.4435	47.498	59.941	110.148	121.409	32.2944	28.5602	30.884	32.9576	34.9314	63.0682	93.7019	33.1393	25.3934	49.9338	81.6574	153.941	37.2882	37.9203	39.1139	43.0225	37.7935	67.5233	141.369	47.9942	27.4553	52.41	80.9626	162.174	22.2757
Seita.9G179300	19.7109	20.7918	23.5819	26.1754	22.6929	30.665	20.1927	21.3011	15.6717	24.3609	301.599	25.1262	33.3685	30.734	36.0604	29.1315	36.8645	39.7127	28.7804	18.4018	18.4085	24.6057	309.734	41.4683	29.2708	29.4747	25.4783	23.9931	25.7819	46.4916	25.9992	20.6189	18.4559	24.3799	236.324	39.7487
Sobic.002G076400	8.35992	9.72522	8.73672	9.25462	10.1107	14.0124	9.13496	10.2859	14.7339	17.3514	15.1733	9.75413	8.00446	8.49112	7.86378	8.15141	8.71464	10.3169	7.41289	6.58853	12.542	12.7489	11.4305	8.984	7.95011	8.79942	7.5585	8.88671	9.43874	10.1113	10.1258	9.56792	13.7204	13.4924	11.3802	12.3805
Seita.2G081700	11.8556	13.0324	14.111	11.338	13.0323	9.68527	12.8293	11.9361	13.3709	12.7461	15.6055	12.7361	11.3436	11.2677	11.4667	11.4261	9.88822	8.93876	10.6692	7.79915	9.85859	10.003	13.1104	13.0095	10.2033	10.2657	11.0262	9.43477	10.6734	7.09304	10.2061	8.28665	10.4648	9.21641	11.9228	10.0702
Sobic.003G405700	17.577	16.7517	16.9033	14.9341	14.9105	19.7817	13.9682	15.3572	16.7503	17.0203	14.8794	18.373	15.4944	15.8672	14.2169	14.0734	10.9795	21.0431	14.5356	14.8158	14.9502	14.9069	11.2642	13.9761	16.8525	16.1222	14.921	13.8656	12.9765	20.7423	13.9313	16.9293	15.2882	14.6158	11.833	19.624
Seita.5G431300	15.472	15.0037	15.8886	13.0507	12.5169	20.0674	16.6306	21.6266	21.463	19.8748	13.2354	16.5758	14.0838	14.8435	12.4597	13.2853	13.2245	20.9384	14.7577	20.0108	16.0971	17.5888	11.4445	14.2143	16.3075	15.6907	14.5255	13.9307	17.4865	23.8206	15.087	22.5661	18.8298	19.0586	12.7304	14.9376
Sobic.006G255100	69.5422	53.5353	58.15	56.3622	58.5106	53.8369	58.7909	50.1267	65.0176	83.1188	40.7433	60.3623	68.8236	57.158	61.8267	58.5001	53.9859	48.5015	58.3571	60.5786	81.6451	79.5405	38.6383	59.026	69.7974	60.4589	56.2957	68.9395	69.3794	56.8894	60.8735	63.152	68.5819	86.1368	38.1447	61.0491
Seita.3G028000	20.6895	20.8345	21.0555	17.4893	17.0198	14.2003	23.3948	23.1747	27.8168	27.3238	11.9674	15.5236	24.8984	26.3634	24.3144	26.0117	21.8235	20.6327	19.8624	29.6264	29.7799	32.0316	15.4708	21.9354	19.3495	23.5341	21.526	23.2856	20.0943	17.6705	19.859	28.7435	30.9476	29.2488	16.5988	19.0411
Sobic.001G498600	17.157	17.3086	16.9789	15.5045	15.9865	14.6716	18.5843	18.2803	18.1583	18.6574	13.5594	16.8555	17.2696	16.3148	16.2762	15.4672	15.7501	13.18	16.4729	15.6976	18.4389	18.3709	9.9439	16.3349	15.0422	16.4952	15.2607	14.7715	13.6224	12.8835	15.3043	16.1164	18.743	15.2619	10.1787	15.3175
Seita.9G534500	24.4813	25.5032	25.1695	29.0413	26.3886	31.6829	23.4047	26.7592	20.7595	13.9199	13.4494	26.2937	23.7215	24.9225	26.9952	28.8212	30.1498	28.0282	25.9899	28.3763	20.4349	15.4342	9.3562	23.1374	21.0291	21.9332	23.9062	24.7777	28.4986	27.3781	21.4508	21.6273	20.1615	16.0392	10.3373	28.1145
Sobic.001G179000	90.7082	87.1347	98.9211	100.253	75.3768	42.093	97.8001	76.7982	85.2986	89.8978	102.748	124.443	98.567	95.4185	95.6243	84.9334	59.4203	43.0894	74.9644	85.2235	84.4893	81.6151	61.3749	92.3895	100.945	94.5018	89.4096	95.6909	64.8906	39.8487	104.103	92.9418	85.637	95.6947	60.4158	129.16
Seita.9G178300	59.5845	46.1366	49.4733	38.6906	44.2071	32.9531	52.5394	38.6468	47.3105	38.4048	47.1724	46.2671	58.1114	61.8305	51.2002	49.6243	40.5128	41.1641	45.3342	39.5637	54.3821	49.8082	35.5899	50.8459	57.4455	47.2267	48.2333	45.3432	45.8122	41.9616	41.221	50.73	59.4646	51.7769	53.5268	42.0711
Sobic.003G334100	32.8223	27.9907	30.9379	26.418	22.1307	12.7895	25.9311	23.9187	15.4019	9.38344	13.7801	24.648	29.296	31.3799	29.8361	30.5568	25.0961	14.6534	27.1441	24.4674	16.0756	12.337	12.541	29.1589	38.7106	35.7866	35.3585	30.3219	27.5851	16.1516	24.3566	25.0066	19.9442	10.1622	12.3297	31.3568
Seita.5G358500	23.7616	22.4836	22.186	19.5951	22	16.2201	18.6435	17.635	16.1711	9.1193	9.07683	23.3674	19.2739	18.6998	19.3284	19.9536	23.2596	17.3993	19.6188	17.4658	13.5999	10.6797	9.16133	21.3101	23.0882	21.9967	20.9879	21.1696	20.2562	15.0342	20.6142	16.5773	13.8445	12.4155	8.55127	23.2669
Sobic.002G270200	11.4138	10.4894	8.88367	7.98752	5.41595	4.96381	9.82055	9.29783	13.4051	15.6857	10.176	12.3693	11.2824	9.57001	8.70672	6.37071	5.01486	6.02327	10.4063	7.98728	13.9567	14.5199	8.67228	11.5499	9.34109	9.57383	8.07424	6.59576	3.60314	6.50859	10.5556	7.63811	13.046	11.7938	7.42984	13.449
Seita.2G281600	7.93665	7.79145	9.2106	6.70559	6.37509	30.4652	7.79376	7.77849	12.0628	18.6525	15.668	6.86495	6.83096	7.18018	7.68109	7.4661	9.29229	28.2888	7.33601	8.91493	11.9722	15.2783	15.2932	5.63919	8.01503	8.70015	7.40315	8.39065	13.0245	34.2968	11.0096	8.06043	13.4981	17.8527	17.6146	6.21529
Sobic.001G440500	19.5216	23.3195	22.9143	22.7751	31.7167	29.8494	26.7977	27.2364	42.9626	38.2417	23.2315	28.3727	20.0335	19.298	20.0963	18.2232	21.3624	19.3733	19.8456	19.5092	27.2258	30.4108	18.9088	26.2583	14.3011	17.9971	18.2085	19.0536	22.0543	21.2422	21.4117	21.4472	31.2235	28.5039	18.0989	23.9844
Seita.9G473500	6.16876	6.98623	8.48798	8.13029	5.90979	11.7857	8.03169	14.7923	16.8188	12.4188	8.8123	8.83478	8.14065	8.0872	7.78052	8.84472	8.96759	10.36	10.6423	12.6535	9.61543	8.61161	9.55581	9.24182	6.30903	8.61338	8.54109	8.20065	9.80927	11.9027	9.32786	10.625	9.85793	7.81826	7.92524	12.3002
Sobic.002G408100	24.3089	29.5379	24.3833	27.5184	51.9374	123.232	26.6023	25.2533	35.1818	49.8231	82.1345	26.2813	21.3218	20.953	22.149	25.2229	70.6587	143.72	18.2183	14.5142	22.9366	29.1623	73.361	20.0561	21.8477	23.0697	21.9233	34.4394	71.0738	175.224	18.1152	25.1595	30.635	32.3178	109.733	19.2109
Seita.2G422800	29.1932	29.8178	30.7395	34.1787	176.585	393.511	21.4532	34.8986	33.6311	60.0488	34.0771	28.7604	29.8698	26.8829	29.0643	32.239	142.736	379.554	20.2113	72.8706	58.675	40.0263	28.2021	23.2704	29.7936	32.0557	26.6358	39.5825	230.815	540.749	20.2739	38.1966	57.9006	45.8941	33.0758	29.2655
Sobic.001G222400	14.5947	15.222	12.4721	12.2915	7.17115	12.272	14.8278	15.9709	15.2265	14.9244	14.6636	16.1957	13.1334	13.0035	12.4486	11.2771	8.24019	8.96043	14.0169	11.0392	12.7764	14.5668	11.4072	14.7827	13.0337	12.17	13.61	12.6651	9.76973	12.5251	16.149	12.6252	17.1636	16.9248	11.2649	16.7812
Seita.9G225700	9.83065	11.0209	8.22602	7.04592	4.77702	5.18912	9.92417	9.3388	12.7691	13.9973	8.34676	11.472	8.11551	7.92312	6.75698	5.52551	3.66874	4.31878	8.11302	9.10719	11.4227	11.3833	8.71125	10.7478	9.01787	9.84587	8.0864	6.07253	3.38351	5.91657	8.77208	8.30797	12.4478	12.6793	8.18181	11.3979
Sobic.003G317100	1.18375	1.16271	1.09529	0.999553	1.0001	0.907083	1.05842	0.99268	1.73283	0.844991	1.1405	0.695235	1.06213	0.728393	0.881916	1.0484	1.06232	2.42485	0.953494	2.19186	1.0049	1.24709	1.12423	0.962067	1.53239	1.65299	1.06299	1.36931	1.67902	1.90788	1.0264	1.73663	1.43597	1.72998	1.35415	1.03129
Seita.5G340400	4.01511	2.41389	1.81434	2.46826	6.12672	8.33039	4.7013	4.9664	4.78454	3.32966	2.37453	4.60561	2.77705	4.65221	3.40756	3.60342	4.40731	8.32728	3.72367	4.73547	3.40383	2.30732	1.81131	3.49204	4.03661	3.0818	3.27443	4.01413	5.84603	9.87142	2.87949	6.34041	4.24581	2.76565	3.2808	2.68745
Sobic.006G119800	15.8377	15.5056	11.271	9.26892	5.70569	5.93722	15.5951	12.8387	15.7594	15.4675	16.3243	16.9301	15.3827	14.85	10.6964	6.65383	5.47635	6.07651	13.8043	14.3504	17.9269	14.4596	13.6148	16.9799	16.7933	16.3245	8.70727	6.12465	4.92478	5.052	15.6638	13.3619	15.0805	15.4944	14.8087	19.9402
Seita.7G136900	14.2479	15.5322	12.5265	8.95036	4.49797	3.83374	16.4285	17.3971	14.2834	13.7734	11.5478	17.7546	15.0827	14.447	10.9013	7.96663	4.93874	5.23755	19.1324	13.9884	16.2923	12.1418	10.3735	17.6137	15.0627	15.376	11.5188	8.08028	4.87759	4.97802	16.1968	15.5503	17.243	14.0394	12.6908	17.8681
Sobic.009G192800	1.77084	2.456	1.76249	2.49362	1.60374	2.30573	1.76767	2.213	2.31411	1.46907	0.888074	2.13344	2.29747	1.92491	2.14928	2.13701	2.19595	1.60971	3.08077	2.05582	2.00614	2.55546	1.22987	2.80212	1.94437	1.94127	2.47556	2.985	2.22361	1.56204	1.8067	2.12436	2.1059	1.71949	0.777262	0.948042
Seita.3G183500	6.243	8.31048	6.6565	7.38988	5.61258	3.6004	7.32389	5.95885	6.57428	4.71483	3.73361	6.52783	6.47555	5.10166	5.61249	5.50863	5.33904	4.5303	5.81742	5.77517	6.33615	6.01613	3.54108	5.81875	6.29545	7.12222	5.71991	6.19601	5.97257	3.77563	6.62949	5.7251	5.86656	6.42509	4.58642	6.1657
Sobic.010G153600	6.89253	5.19332	5.62988	3.42415	3.04166	2.02158	6.26768	6.61976	5.23968	6.20337	2.64996	4.82108	5.71293	5.14428	4.7726	2.58859	2.55548	1.21252	5.48515	4.71392	6.57743	6.3202	2.93971	6.27901	8.44141	7.15699	5.05741	3.12563	3.0794	2.0543	8.64945	5.77851	8.0691	5.64912	3.07724	5.21113
Seita.4G168200	7.57882	6.73919	9.07201	8.51004	6.18944	4.72687	7.63988	10.4989	8.57909	12.735	2.54423	6.61888	5.64029	6.05147	6.14598	6.34308	6.39179	3.99073	7.86019	8.32285	8.36367	10.2054	3.0052	5.3288	9.5335	9.84825	9.16455	10.1922	7.48248	4.62629	11.0813	11.3828	11.3502	11.4238	2.70902	6.76307
Sobic.001G089600	9.58632	10.196	11.0848	7.623	8.54007	6.5439	9.00627	9.38767	8.6271	7.52652	7.67051	8.92475	10.1608	9.96873	8.65231	8.90146	7.7394	5.65469	8.49458	7.58686	8.06887	7.81202	6.2983	9.35375	9.46296	8.81929	9.17603	9.42215	9.58562	5.58868	8.07561	9.07785	8.81928	7.52443	5.51315	12.3553
Seita.9G092100	6.62575	5.06372	5.73515	5.42291	4.28628	2.7815	5.82969	4.08363	4.74219	4.5408	4.57214	5.54483	5.30732	6.0494	5.94259	4.88356	4.1268	3.13806	4.94072	4.3628	4.44194	4.9893	3.5003	5.07869	5.71211	4.54181	4.98008	4.94096	4.06066	3.02747	4.27713	4.06457	4.86974	4.69239	4.53213	5.93725
Sobic.004G177500	47.0968	43.8655	49.3313	45.6416	32.5685	20.938	42.2305	42.9963	33.91	32.1347	38.9668	44.2986	45.3217	45.1344	47.7615	43.19	35.8726	25.0755	45.9364	44.6443	43.9412	42.8184	40.3919	51.8579	58.1194	53.1556	62.612	44.3803	41.583	30.3541	57.3371	39.4369	54.9852	48.5846	49.7898	63.6897
Seita.1G194100	117.328	122.437	120.008	125.481	98.1648	93.3898	111.949	93.6948	73.2317	59.0154	122.736	121.011	134.945	115.64	141.574	133.085	128.305	114.106	124.017	93.3978	79.206	54.7063	165.298	163.808	140.634	150.126	139.45	134.923	103.927	123.312	123.751	101.355	76.4119	60.0815	142.575	156.743
Sobic.010G153300	6.82252	6.94058	7.45231	7.36428	7.65455	6.4509	5.3241	8.16877	6.88683	3.16637	3.45012	8.01498	5.87398	6.84505	6.89681	9.9977	6.91718	6.25798	6.14367	7.13846	4.62834	3.09027	2.74179	6.05011	7.34437	5.55041	6.7376	9.54315	7.66123	4.49348	4.55374	10.0978	4.4699	3.68059	1.92894	8.15866
Seita.4G167800	11.8878	9.3555	7.02552	7.60435	9.17597	7.59128	11.6133	12.4908	10.1578	5.37297	6.40664	9.9139	9.8467	12.0629	9.8651	8.98578	7.21963	11.3578	8.58538	9.6554	9.63547	6.81029	2.72486	8.66445	11.5639	8.8438	9.98572	8.26347	9.7209	9.48223	9.22421	12.6316	9.54565	7.85844	7.14642	7.80216
Sobic.009G164900	84.8315	78.2187	70.4015	77.0644	56.9245	30.7331	79.5296	83.7378	75.6407	75.4447	81.8849	83.0729	84.5901	74.3843	73.1791	60.5283	43.2261	28.1195	70.5754	69.1502	85.7084	101.776	73.9295	82.8952	74.4631	69.1608	61.4189	64.1799	34.9254	22.3212	81.9742	92.8165	79.4537	92.1732	63.8537	75.3295
Seita.3G215700	33.1257	30.6233	32.6541	28.7597	24.6765	21.2417	29.6967	28.9131	36.294	40.8402	30.8882	31.4404	34.4113	35.4699	30.6657	31.0453	24.2181	28.0858	28.4494	30.8603	40.2	49.9556	30.4352	31.2102	30.874	30.628	28.0621	27.3645	25.1875	25.6967	27.7981	29.4401	36.138	45.1052	31.945	29.8295
Sobic.007G206100	28.7949	27.9372	28.8621	26.9	21.6665	15.3899	27.1076	27.5655	28.2943	25.377	12.7914	21.9695	27.2733	26.1743	26.9402	24.3853	19.0955	8.91534	28.4136	30.5568	38.3252	36.1991	15.6752	25.1388	33.5156	32.657	34.7222	27.3601	23.6911	13.6566	31.5691	37.252	43.5483	26.2152	10.3479	12.8761
Seita.6G209500	25.8152	21.8648	22.8181	18.7472	8.57901	5.74973	24.5123	28.8874	28.2528	23.4789	15.5821	21.937	21.7072	23.2348	15.3779	13.3718	6.9364	8.19039	21.9241	25.101	23.4882	22.6174	13.9858	22.3861	26.5204	25.6417	23.0296	16.1444	11.0711	8.11207	24.4023	31.196	29.797	24.4135	17.4912	18.9092
Sobic.006G131500	8.02619	8.81181	7.8601	6.72789	6.53362	5.32499	7.77953	8.88802	7.3862	7.89929	7.94976	7.74039	9.77837	9.34507	8.21133	7.56962	6.13757	5.25514	7.95987	8.6127	7.65427	8.39508	8.36011	8.84393	8.90013	8.58147	8.16759	8.37028	7.37516	6.21756	7.31426	9.16538	8.80686	6.73857	6.48917	8.56666
Seita.7G149100	7.59581	7.81069	6.92698	8.06378	6.19585	5.2242	8.53725	8.28902	8.65526	6.8465	4.87573	7.74024	6.48344	7.57766	7.05254	6.5057	5.46139	5.28456	6.83615	8.47241	7.25207	7.14609	2.97959	6.76819	6.82121	6.05558	6.36745	6.26176	6.17974	4.80721	6.03458	6.72929	9.20859	6.15059	4.17031	6.17022
Sobic.004G326000	2.96184	1.51466	1.23973	0.988622	1.17934	1.72669	1.70336	1.99844	2.06986	1.94143	2.47298	2.39279	2.88128	2.4282	1.47935	1.05905	1.32079	2.01532	3.525	2.73519	2.35135	2.87823	3.04745	2.56183	2.30108	1.41301	1.04816	1.25516	1.60534	1.80625	1.16785	3.44134	1.89082	0.996004	1.92596	1.38475
Seita.1G347500	2.04929	2.14164	1.40717	1.13918	1.52339	0.692002	2.02367	2.07429	2.09873	1.92048	2.61448	2.70175	2.91515	2.49526	1.16096	1.36152	0.854593	0.902862	1.83127	2.51868	2.60088	1.96151	2.39456	2.98209	2.39534	2.63438	1.61465	1.30006	1.3374	0.561593	1.91425	2.62434	2.65288	2.84446	2.57372	2.26261
Sobic.001G054100	25.9398	23.3391	23.436	19.7376	11.5932	8.00596	23.824	22.0409	24.2521	20.8274	6.65113	19.4492	24.1953	25.492	22.2982	19.8285	15.3576	10.5596	25.5214	26.2543	30.6551	29.1147	9.28734	25.6757	32.3076	30.5255	32.6618	20.7043	16.6212	12.2568	30.6573	26.2988	32.2678	26.3986	7.5904	20.9014
Seita.9G052400	20.1926	23.2127	21.7695	19.4737	9.9273	5.03067	20.3602	18.6899	19.533	12.0493	12.306	22.5957	24.4593	21.3058	21.0975	18.7376	12.1142	5.72042	21.7509	19.1131	16.367	14.5044	11.8782	24.2882	25.4713	26.492	22.2438	21.613	12.2315	5.16246	26.312	20.0961	20.7703	18.3516	11.3308	28.1707
Sobic.010G118700	32.5489	30.192	30.2083	28.625	21.4922	14.6765	31.672	27.5273	21.2268	30.3818	24.8736	32.5311	29.0645	29.1341	29.0235	22.195	16.3333	11.0221	26.1523	25.8773	24.822	27.0913	22.444	27.3598	31.3462	29.2483	25.0674	26.239	16.4468	9.79092	22.3284	24.6733	24.1065	26.1716	19.4943	28.8573
Seita.4G124900	10.5537	7.66606	8.04049	5.62065	4.93258	3.31387	9.11161	10.2028	8.89841	6.2427	6.91516	8.67251	10.5244	12.4951	10.355	7.18358	4.05116	4.66906	8.60104	5.64273	11.0275	7.67644	5.79888	10.9755	10.0804	9.32895	8.41316	6.06503	3.79456	3.53149	7.53499	8.16868	10.2403	8.28934	9.71068	10.0293
Sobic.009G222400	1.29307	2.78751	1.61782	1.0923	0.754924	0.486293	2.22122	1.65213	3.17434	1.92225	1.72964	2.3783	1.14724	0.949409	0.886636	0.533417	0.383665	0.231944	1.00821	0.594588	1.38242	1.3984	0.598229	1.62326	0.910484	0.88606	0.80744	0.726569	0.440916	0.228076	1.28001	0.967641	1.88204	2.18331	0.533752	1.82031
Seita.3G156800	1.23738	1.47103	1.11002	0.860719	0.824018	0.748623	1.77507	0.944849	2.13883	2.96802	2.66831	2.06545	1.20749	1.17862	1.22532	0.806077	0.495493	0.828746	1.49116	0.721628	1.8758	1.89119	1.89278	1.66759	1.60416	1.22705	1.39741	0.972347	0.582058	0.540039	1.32881	0.711936	2.36553	2.47184	2.20977	1.33513
Sobic.007G052400	385.814	297.701	375.151	359.519	260.634	241.63	338.18	304.346	381.737	415.42	264.719	248.834	290.997	316.574	353.428	340.909	344.453	275.324	348.788	347.675	435.675	533.495	485.545	351.887	329.206	365.056	369.97	313.714	312.267	312.254	338.649	288.151	429.975	554.837	516.034	176.432
Seita.6G050900	95.7161	107.061	111.106	96.2806	92.9646	86.7397	94.3979	96.3983	145.11	273.004	415.826	98.1882	116.444	102.515	134.461	113.4	132.641	96.9361	114.876	96.6904	174.296	358.611	679.789	129.095	113.021	105.303	104.568	100.935	83.0827	83.5682	111.282	94.8361	147.617	321.665	540.656	141.547
Sobic.006G053000	57.0021	56.2184	54.2412	60.4043	67.0928	50.4872	50.2851	45.3045	60.9988	41.7909	47.0906	52.4746	73.2312	73.0769	71.7017	65.7657	65.5529	53.8953	52.7792	40.9161	59.9645	71.7718	65.5652	77.9236	47.9754	52.9478	44.4981	62.7899	46.5694	36.014	51.3271	50.872	60.1622	48.7342	43.7219	42.9174
Seita.7G075500	77.5992	66.8455	63.1286	55.9477	46.8505	33.4255	63.7439	53.4111	73.5989	36.8983	76.874	69.2022	85.3137	81.9031	66.0033	65.8691	43.0471	51.357	57.3919	41.2544	77.0041	72.1138	82.1403	86.2496	71.7014	59.472	61.5015	47.3862	40.4201	41.9777	52.9726	49.5718	59.3587	59.2788	80.3979	48.101
Sobic.006G276700	138.262	141.4	135.403	142.58	126.732	86.1343	138.21	118.804	120.285	110.659	115.658	138.763	113.886	110.222	112.997	115.006	103.315	85.8698	102.187	112.528	107.652	111.393	90.4543	117.335	144.307	133.07	129.399	130.776	110.122	93.2864	134.182	116.948	113.975	149.398	91.0931	127.335
Seita.3G006000	40.9097	39.1669	36.7678	37.4052	33.4402	21.9684	41.9466	35.0151	37.1312	32.7522	39.2212	39.5403	42.2776	42.8413	39.3269	37.4374	32.2462	32.3888	38.2394	38.1543	41.794	41.1135	39.0432	42.0913	40.7301	40.7616	41.4634	36.3352	35.5041	28.3499	36.1414	37.956	42.564	41.6135	40.2421	49.175
Sobic.005G132400	70.4458	82.4013	74.1793	71.7851	76.946	57.2564	73.2218	79.424	80.105	77.4481	75.6293	75.5106	85.7209	83.998	80.1278	73.6349	77.6833	53.1792	78.5516	75.1741	77.0565	84.8102	83.8995	75.4839	66.3397	70.677	61.3404	72.3555	61.5437	51.4542	57.7487	80.6418	75.0221	61.7624	60.715	67.5536
Seita.8G136500	52.2691	57.6741	58.015	59.1493	52.326	40.2543	50.5189	48.7654	47.0912	58.3854	32.9732	50.3414	54.926	59.9059	54.7714	61.4321	51.9263	40.4599	53.2761	52.4405	55.5023	81.7532	29.6279	47.7451	50.534	54.4876	52.5316	52.9627	47.4343	35.2387	47.8677	37.1797	54.8633	64.5321	25.8498	43.7078
Sobic.001G343000	15.3251	15.9581	13.3283	15.8188	15.1932	11.6159	14.8737	15.5856	14.6854	16.6362	12.9098	16.5604	18.9333	18.1607	16.4769	15.3755	11.2657	9.00292	14.589	15.6973	16.7552	18.3032	14.4197	15.6817	14.5408	13.4791	12.8167	19.2247	14.7942	8.08153	10.8598	21.8024	14.871	14.9017	10.0705	14.5218
Seita.9G370200	17.3835	13.8663	13.8552	11.4891	14.2526	10.9857	16.5892	13.0598	13.5998	12.4821	16.5746	15.6829	16.9958	20.1248	15.1411	14.5589	11.5889	16.4984	14.7768	13.0361	17.0262	14.7386	11.0447	14.0692	15.1147	15.0441	15.472	12.3068	14.3194	11.3977	14.0147	15.5181	17.909	16.4296	13.8941	10.6491
Sobic.003G425200	22.6761	35.1886	27.0443	31.9762	69.8227	205.995	17.8692	23.9564	15.0413	13.506	33.9306	23.8102	40.9786	43.4821	48.0158	55.9185	103.961	185.902	31.8716	17.9383	17.4284	14.2016	22.817	19.3124	20.6233	25.6408	36.2263	40.6079	79.1363	110.484	26.786	14.4003	16.3996	18.8131	15.3943	41.2499
Seita.5G451300	52.5903	48.9098	34.6609	29.7499	58.6636	40.0577	33.8811	38.0567	26.3382	28.2647	16.9768	50.0294	54.2295	58.3679	46.5245	41.4196	64.6255	36.7213	35.1512	42.6698	35.6948	23.472	14.8867	33.0579	47.4858	54.9171	42.6408	49.9798	69.7309	39.6637	30.4423	36.7786	32.664	23.6576	21.0308	39.185
Sobic.009G244200	8.99781	5.15481	7.2051	5.51533	5.00987	4.83941	5.22466	5.64429	3.44143	9.58679	4.14584	4.02734	7.03505	6.99365	6.16223	5.58046	6.52977	4.58333	6.93312	5.35854	10.4504	11.5727	6.2962	6.90232	8.77794	9.53744	8.90772	7.17351	6.20305	4.91774	9.32872	5.62576	8.501	8.59675	8.6913	4.29512
Seita.3G134200	7.85934	7.65279	6.35526	8.20512	4.2535	3.99211	6.45262	7.11493	9.61832	15.8593	12.7096	7.16007	9.77713	7.46682	7.50669	8.54202	7.38625	5.24262	8.54846	6.08452	10.8879	20.4539	10.9412	8.73193	9.78582	7.62064	6.00724	6.856	5.11806	3.93968	7.44521	4.48252	10.4563	16.1734	10.0477	8.74309
Sobic.010G189000	15.1846	14.9155	13.5876	13.3123	19.0608	14.343	14.8315	15.9971	16.1118	14.7643	8.89012	13.8524	14.6035	13.7744	13.3874	13.72	14.4949	12.1157	14.7123	13.5453	14.0931	12.852	6.99571	12.8023	11.8803	11.6456	10.8498	18.5818	15.9766	12.5012	13.6163	15.3917	13.0482	11.8103	6.90518	13.1946
Seita.4G219600	15.11	13.0647	13.8906	12.7564	14.3694	15.7292	16.4449	14.7522	14.1984	7.70339	11.4848	12.0745	13.1121	15.7682	13.6156	14.3835	10.3902	15.4842	13.0621	13.9665	14.7071	11.4499	8.98708	11.4778	12.5249	10.7443	11.8898	12.5058	13.4075	14.0165	9.60199	14.5346	13.1201	10.5835	11.4707	8.1338
Sobic.002G265200	1.14743	1.17881	0.933266	1.45419	1.7878	2.78884	1.52717	1.14715	1.12154	1.2692	0.548035	0.727572	1.09372	1.05828	1.40984	1.31182	1.57287	2.65331	1.44823	3.71225	1.05918	1.40495	0.749226	1.25218	1.0781	0.890989	1.45352	2.89147	2.7749	2.63155	1.13108	4.73634	0.856182	2.64312	0.553011	0.711287
Seita.2G275300	4.33251	2.77225	3.72328	3.72279	2.88519	2.2908	7.16572	5.2543	5.61154	4.10795	2.41812	2.79323	3.68658	6.04532	5.82977	6.1579	2.7181	3.09072	4.86131	2.56769	6.65184	4.45334	1.3488	2.88893	3.26766	2.6088	3.8601	4.95661	2.58946	2.90781	4.20125	5.21439	7.91001	3.84428	3.41737	2.71321
Sobic.002G384300	7.01564	6.44363	6.27787	6.6923	8.16173	5.29104	6.37557	5.92107	6.95093	5.75751	5.9396	6.88803	7.13328	6.2875	7.29337	5.74972	5.88299	4.39595	5.81324	5.7528	6.47097	5.63588	5.38435	5.58157	7.74403	6.5745	5.11115	7.96382	6.79225	4.10723	4.95259	10.9298	7.32045	5.04574	4.49167	4.9229
Seita.2G399900	10.4503	6.58252	5.90795	5.60034	8.01782	5.64455	8.92663	7.44099	8.00206	5.08879	7.77456	6.70475	8.09949	9.35866	6.79174	6.40268	4.03393	6.96481	6.8364	7.03809	9.11241	6.45489	3.97071	5.59865	7.29017	5.76822	6.50701	4.51862	5.93986	4.58358	5.94795	9.41994	8.40542	7.22114	6.94317	2.55646
Sobic.003G415100	11.5563	12.4903	11.7102	12.3646	10.3595	8.69687	12.3609	14.0681	12.1096	11.8488	13.1057	15.2577	10.395	10.7508	9.18462	9.08948	9.32438	6.80629	9.89309	9.89002	9.68631	10.6517	8.37462	11.6323	10.5156	11.367	11.6196	11.5005	8.50755	6.05726	12.4341	11.2829	11.6706	11.6265	8.52338	15.1065
Seita.5G441300	11.9828	14.2627	14.3425	11.7223	8.46057	4.19261	12.8683	11.6304	12.393	10.6936	11.0085	12.7133	11.5359	12.9532	12.2664	11.1423	7.47889	3.77108	12.3477	11.4623	13.1696	11.0084	8.27913	12.5905	13.7228	11.749	12.1995	10.5508	6.86881	3.48352	11.2837	12.0101	13.6133	11.9128	9.9182	15.3285
Sobic.004G160800	4.39569	2.82734	3.82887	3.12183	4.64533	4.51239	3.8155	4.50075	3.89852	2.95959	3.14007	5.04129	4.00775	4.53261	2.98971	3.9815	3.37062	5.26668	4.30282	3.80583	3.49169	3.34299	4.41081	4.79696	3.85864	3.2998	3.23721	3.176	4.83521	4.04597	3.57194	5.20666	3.55089	3.77899	2.72382	4.0496
Seita.1G175900	2.244	4.73117	2.13886	3.42541	1.51585	1.18003	2.84146	1.82985	2.94562	2.02178	2.22712	2.43919	3.3786	3.26197	3.36544	2.7325	1.94368	1.62148	2.84968	2.52649	3.93072	3.0204	2.86281	3.04367	3.18477	2.62005	2.70844	2.27587	1.65435	1.4806	3.19986	3.32358	2.62234	3.07393	2.33653	3.65772
Sobic.001G507300	23.0984	27.3389	23.4555	30.1238	36.9868	52.4971	30.9849	35.7885	42.8614	60.8891	60.2691	45.5651	21.8756	22.9787	20.7192	20.5084	22.913	34.4333	23.2962	27.502	22.9669	29.5147	30.4058	24.597	18.5994	20.4757	19.0937	28.4557	28.8858	37.9802	33.6335	37.6782	27.7782	38.807	35.6158	54.1204
Seita.9G543100	17.4099	16.2283	18.0486	13.9692	16.3629	14.5709	20.8556	28.0669	28.015	39.1507	17.5564	15.8563	15.9721	18.6499	13.0089	17.1475	12.9826	13.4673	18.307	23.5339	32.5783	37.9386	17.0542	14.1748	16.7078	15.573	16.8684	16.3081	14.7076	13.2984	17.5591	19.5063	35.3852	35.5978	17.0309	16.0489
Sobic.002G187700	30.7552	29.3298	22.9927	21.7937	11.7561	11.1051	24.4388	26.1844	26.21	33.1035	75.5049	29.8666	21.9309	19.5167	19.2178	14.1147	12.377	17.9364	15.3871	15.6965	27.1694	29.8023	68.9055	26.3996	23.2974	22.2498	21.1217	17.9447	13.2662	22.7828	27.2737	18.4034	25.6523	25.6248	64.2041	39.6372
Seita.2G192100	17.5116	17.97	18.6552	15.2213	16.3793	25.5097	20.919	14.4049	24.2322	36.933	24.1405	13.7179	16.0541	17.0812	17.7351	17.0381	18.8353	19.7748	11.9383	17.4031	22.6958	25.7605	23.1004	16.7466	14.0841	15.5831	15.1972	18.738	22.8379	26.8885	11.8295	15.8437	25.9405	25.3506	19.4169	15.8031
Sobic.007G092600	13.2742	14.09	12.4432	10.1032	9.63645	6.00834	11.9791	10.875	10.4483	9.62127	11.7354	12.0264	13.6692	12.0853	11.6071	9.07296	6.15369	4.52429	9.92788	9.41392	11.5941	11.3876	9.29062	10.7851	11.0953	12.2709	9.5978	9.77665	5.23067	4.76533	8.47205	12.7178	12.186	12.0061	10.6376	11.8873
Seita.6G097400	17.4044	20.3976	17.5965	15.5376	10.5775	8.75525	18.9127	12.9967	21.7182	17.6533	11.5148	19.8926	17.7658	16.6494	14.4985	13.3488	8.37454	10.8495	13.3528	10.5723	14.9497	15.0552	11.0341	16.3175	15.6581	16.0087	17.6522	13.271	9.28242	10.5391	14.0064	10.4677	17.889	17.9537	14.2234	16.1935
Sobic.002G317400	27.7684	29.4195	28.8045	26.2084	31.6264	21.2604	34.7284	30.2496	34.8897	34.3019	33.1319	32.4385	24.8136	23.617	23.126	23.7915	20.8772	16.8168	23.6586	25.5802	25.6836	26.3853	21.7323	22.7109	23.1743	26.8092	23.9865	27.482	24.8525	20.009	26.3495	31.8268	30.404	31.4044	28.3164	35.5227
Seita.2G331200	24.4848	22.4697	22.1457	24.1245	23.1046	15.8088	24.5454	28.1553	29.4622	28.5805	24.6926	24.7984	20.539	21.0711	19.6366	20.3027	18.1877	16.1674	20.6928	22.1225	25.7954	30.0835	18.3027	20.0758	21.7398	21.2311	21.6789	22.3422	19.2683	16.4002	20.505	24.8858	27.7682	28.8808	20.7989	22.4719
Sobic.009G227900	11.7141	13.4015	12.5164	11.6607	16.0083	25.5575	13.2664	12.7569	13.9026	11.5437	12.4674	14.2181	12.8846	11.8535	12.6071	12.5536	11.4277	18.5697	12.9381	9.46625	9.31434	7.43605	7.37929	12.0118	9.58314	11.0437	10.7858	9.00511	11.3051	12.2241	8.84808	7.77167	8.88695	8.35397	6.38767	10.2357
Seita.3G150600	9.83549	10.104	11.2783	12.4527	15.0219	9.09214	17.2994	19.7145	7.30069	4.67733	4.57387	9.5758	9.1757	11.9701	13.4662	13.6755	12.1664	8.30076	20.7017	13.5574	7.58186	4.64712	5.40018	9.82421	8.53512	10.2049	14.0336	13.5735	10.5693	7.83863	21.882	16.9048	7.97075	5.16039	5.85199	8.61306
Sobic.004G175700	36.7685	35.6781	37.471	36.7442	24.3938	9.60924	38.1497	32.148	32.6624	30.8308	36.2556	41.5147	38.1877	33.6215	31.9901	24.7094	14.0795	8.73875	31.1945	31.7568	33.1868	28.6305	21.5441	33.5238	38.8748	35.4314	33.0974	31.5042	19.2695	10.3228	35.3559	38.4325	28.1436	31.9481	17.6391	43.4463
Seita.1G192300	30.8239	19.5606	17.261	13.7922	18.0495	7.05528	26.348	17.5309	21.7755	20.5592	15.6226	23.1383	22.6675	24.5334	20.8403	17.6754	12.8559	11.5325	19.4988	16.0055	27.7422	22.6562	10.5955	17.832	22.7862	18.8501	20.1661	17.182	14.708	11.3321	14.8357	21.0491	28.7225	23.3995	15.6973	17.6159
Sobic.001G050300	20.9861	23.4384	21.8564	19.3234	30.4587	40.1933	20.4065	39.8542	30.8849	35.9329	22.1155	24.3051	27.8083	27.5752	23.5025	22.7389	33.8659	33.0093	37.579	60.1665	24.8138	30.9425	26.5939	32.9202	19.1464	27.4706	29.7578	28.9254	25.9078	34.3522	24.9832	48.4947	36.381	35.3053	27.3148	18.6201
Seita.9G048200	30.6153	34.1163	42.15	45.385	58.7463	91.4934	39.7874	52.1837	70.5503	46.5341	29.4348	43.8358	41.8108	43.2126	36.057	53.1201	72.0752	89.0158	44.1732	74.9689	51.9703	39.9488	42.8523	37.1462	28.6105	38.9496	47.7023	58.8067	82.6121	111.53	32.2312	54.6529	71.0034	49.8465	31.4969	52.1755
Sobic.002G189400	18.7671	19.3116	17.4523	18.6207	19.9218	13.8447	19.4048	20.881	20.6973	18.3397	14.1473	20.0203	19.0251	18.7937	18.1435	16.8488	18.5084	14.3654	15.9474	16.0342	17.9839	17.3476	10.9261	17.4493	17.3897	17.005	15.9041	18.0952	15.9958	13.2793	16.0751	16.8994	16.4854	15.2694	9.6223	20.5215
Seita.2G193500	10.6649	13.867	10.8555	12.0305	12.9463	10.3667	12.4589	11.2842	14.1931	12.9948	7.27686	10.899	13.3815	13.7543	11.4514	14.4989	13.3514	13.8992	12.429	15.39	16.2084	15.374	8.78513	11.7749	11.2337	12.4653	12.9433	12.9977	15.5496	12.2909	10.3251	12.4428	16.094	15.5588	8.09956	12.3021
Sobic.003G257900	11.5487	10.3775	10.8104	12.8172	11.1162	5.38611	12.0689	11.5553	16.4032	20.4389	20.4618	22.9993	12.1406	10.2408	12.0286	9.99749	6.76023	6.74483	11.2758	14.2295	12.7002	14.2154	12.7478	12.0615	10.9013	11.066	8.39681	14.6356	7.55379	5.8355	18.9432	19.7391	13.826	21.1267	11.7327	42.2693
Seita.5G271600	19.1192	15.6513	18.4702	12.78	14.7403	8.71703	22.6045	25.4997	24.4455	14.1828	16.5359	19.8589	22.0353	20.8412	19.365	16.6604	12.2041	9.91703	20.0406	22.3881	19.3591	16.3719	15.4734	20.2474	18.8216	19.3332	18.3357	15.8164	13.4413	9.97242	18.78	24.4714	18.214	21.6888	18.3376	16.6699
Sobic.005G042700	2.17373	0.907011	0.944846	0.376733	1.71949	1.00634	1.33529	1.18875	0.511628	0.924775	2.23615	1.61159	2.40845	1.13304	1.17257	0.679698	0.652179	1.02397	1.12937	1.51098	1.05839	1.5794	1.35782	1.35031	2.32371	1.09982	1.01671	0.956604	0.539165	0.825966	0.672495	1.86355	1.31006	0.775962	1.86503	1.69613
Seita.8G037200	2.32449	1.28122	0.844927	0.881952	2.25159	2.77614	1.6976	1.93632	1.68584	1.3787	2.04149	2.2362	2.8239	1.99985	1.33926	1.35157	2.4519	3.09348	1.71712	2.03981	1.72708	2.1362	1.897	3.09808	2.81782	2.05498	1.57227	1.53008	1.87445	3.12254	1.13171	2.918	1.85356	2.37775	2.61363	1.82409
Sobic.009G077800	10.1701	15.0455	14.1365	8.42423	7.55015	26.3111	16.19	18.6074	26.8474	31.7631	15.3153	11.2284	12.672	10.2696	7.74499	5.92757	4.61601	17.4019	14.7546	13.2147	19.1918	19.7777	12.1876	13.71	11.7648	9.34547	8.83413	7.49699	4.3032	18.4345	13.7994	11.9767	14.9988	21.6667	14.334	10.7883
Seita.3G075100	8.82652	7.92737	8.02677	6.01342	2.25249	3.57693	11.2075	7.18517	16.5596	12.0385	14.7713	11.2126	11.3554	9.12206	7.59781	5.76283	3.73862	4.08895	10.6598	10.4713	14.0804	8.93202	13.0057	11.4348	11.3778	11.9726	8.59787	6.64419	4.56394	4.27028	9.71354	8.29978	15.6912	12.9069	11.9427	13.5722
Sobic.006G215600	27.654	30.4268	29.2326	20.7537	18.5833	22.1274	28.6506	28.4817	68.7195	53.3977	27.3934	31.1374	22.855	25.4362	19.0705	22.458	14.8955	20.8168	24.2923	31.4841	37.4719	26.0873	25.608	25.9569	21.1245	22.318	24.0386	16.1561	16.474	20.2854	19.3246	18.0627	45.8912	33.7199	29.4019	21.7457
Seita.7G237800	18.3107	22.8927	18.7594	23.6016	28.546	62.878	23.0795	34.8354	57.564	28.8212	18.858	26.1332	19.2193	17.1055	18.9216	19.2724	39.3132	64.5337	23.5085	44.7548	30.6063	22.9555	17.3926	20.7939	21.3722	21.8198	23.6888	28.761	65.8366	79.9206	24.0578	32.5946	31.8503	29.192	16.5979	25.9044
Sobic.007G097900	12.6825	11.3168	11.0444	8.98049	5.19416	4.13793	11.8962	9.98245	12.6889	13.8948	12.7378	13.1119	11.7689	10.5854	10.5116	8.224	3.19533	3.65213	10.0864	9.17642	12.8929	9.46516	8.6726	8.54139	10.0713	10.9901	8.28854	8.42374	4.01453	4.4322	12.2874	7.82762	12.0049	11.2104	9.87959	15.7916
Seita.6G100100	9.85879	9.82091	12.9655	9.54498	10.1876	8.46215	10.7941	12.8496	13.2351	13.6994	6.9204	8.0944	10.0227	9.81895	10.9747	11.4033	11.8734	10.3924	13.0162	11.0342	13.8026	12.5683	8.65442	8.63218	9.93817	9.00443	10.0724	9.21645	11.788	11.3186	10.8101	10.3619	11.1822	13.1943	6.74417	9.58613
Sobic.007G115200	19.5524	18.9365	22.0884	19.2615	18.0063	14.3534	21.0122	16.2757	16.5203	20.2631	22.0722	21.8087	15.2504	16.5792	18.5763	15.5582	14.1574	10.8577	16.0857	16.9143	17.6178	16.9383	14.0267	16.3273	19.2979	22.4945	18.3126	15.5506	15.1214	13.9289	19.6606	16.3604	18.2216	23.8829	14.626	18.1867
Seita.6G129900	24.1222	24.1922	22.7225	20.8617	16.2317	9.47174	24.9368	23.5894	23.6356	26.4678	10.1047	24.1365	24.729	23.2226	22.1908	20.3027	19.0445	9.89793	25.1379	26.3549	29.6396	25.3492	15.9745	24.3313	25.1629	24.7812	23.3969	24.3078	20.996	9.68358	27.195	22.1136	27.7923	28.9634	15.3405	28.2162
Sobic.001G351700	53.6413	77.5809	64.5041	55.9362	54.4637	55.5389	80.983	70.3536	97.3387	100.323	58.1209	66.7508	52.5603	54.6968	52.3037	54.9982	40.391	40.7763	78.9158	45.7073	67.8971	51.5288	27.7392	46.7643	44.2588	46.2077	45.6723	37.1743	37.882	36.3604	60.6273	42.9414	65.6532	66.288	28.1403	57.6217
Seita.9G380100	55.5009	64.1772	61.9465	64.6742	53.3717	49.4012	50.3422	42.0062	77.3563	84.9266	23.4625	56.3103	39.0141	43.3717	48.4128	42.5464	47.4223	40.0761	62.0896	42.007	58.5197	55.04	18.5555	34.5728	40.2831	45.6309	51.553	56.1694	60.4656	47.0533	53.9926	30.5116	57.4106	51.8544	18.9925	47.551
Sobic.010G132300	10.6639	10.3379	10.1827	9.41365	7.26321	5.16582	11.6439	10.4523	12.0635	9.39283	11.2274	11.4045	10.8208	11.1847	10.4328	9.32578	7.61887	5.50733	10.2875	10.3464	11.791	10.9115	7.22278	9.99582	11.6064	10.3205	9.28294	11.3212	8.96133	6.23999	10.1309	11.3279	11.0931	9.86592	6.26876	13.0153
Seita.4G139600	16.4329	18.6727	16.3969	13.2674	12.7248	9.71082	15.2041	17.8736	18.1098	14.4467	10.3507	18.6318	17.5584	17.778	16.4242	14.6928	11.5782	10.3662	17.4742	18.3755	18.2364	15.4254	11.1113	15.9708	16.7578	15.8435	15.7402	14.286	11.464	9.47126	16.1175	16.0888	18.5655	17.5743	13.7822	13.3602
Sobic.001G156100	20.6316	24.5478	19.7306	23.21	20.957	17.2722	22.6996	22.3605	25.4135	30.299	30.6647	28.4094	20.534	18.9947	19.2622	17.7443	17.9454	15.7158	17.1191	23.3227	23.5864	20.0493	13.9975	18.9105	22.8741	18.7894	17.3382	19.0425	17.9417	13.5131	23.6038	20.5066	25.4977	31.5265	13.3884	43.0086
Seita.9G157700	10.7004	10.3911	10.6245	10.6573	8.307	11.098	14.1489	10.5909	16.869	18.212	5.83888	10.8794	9.92652	14.1306	10.7805	13.4647	11.246	13.2957	11.6776	19.893	25.7577	20.7354	5.49327	9.04448	10.1407	10.3358	9.48048	9.92963	10.467	15.7288	8.35067	9.95955	21.6596	22.5042	5.81113	20.2302
Sobic.003G298900	9.66703	8.97818	8.48529	8.5113	7.34801	7.75592	9.84637	9.17421	8.06492	7.7083	8.06889	9.85528	8.51854	8.58312	7.67467	6.81808	5.41137	6.77469	7.64268	7.04857	8.61919	8.44506	6.34436	8.16103	10.4098	8.61678	7.82627	10.2147	6.37789	7.48406	7.27192	11.8354	9.46477	6.07839	5.05007	9.15009
Seita.5G321800	17.1861	15.3729	14.8376	10.6126	9.88045	5.158	15.3326	12.7327	14.4458	12.0293	9.91824	14.846	11.3775	14.4687	10.9059	11.1543	6.74829	5.79945	11.6223	9.06564	13.945	13.0944	5.5418	12.0351	15.3081	13.3484	13.2821	11.64	7.26323	3.57827	10.9868	10.651	18.1697	13.378	7.6674	11.8712
Sobic.003G397700	6.33795	7.57675	5.82094	5.9499	8.07963	10.1363	5.19762	5.63234	5.87662	3.18662	6.38448	8.28119	6.0616	6.59385	6.52691	8.34383	7.19787	9.00484	4.55989	6.01008	3.67468	3.1579	4.43256	6.24584	9.41718	5.8426	7.09024	8.58084	7.9555	8.89984	5.77055	8.56199	4.21329	3.37136	3.68933	7.31656
Seita.5G423500	8.99789	6.71197	5.32054	7.06834	10.887	8.54358	7.92651	5.00787	5.76287	2.04276	4.5256	5.89123	7.51621	7.85027	7.94392	8.15968	8.57763	11.2404	5.39329	5.43609	5.43775	3.65119	3.61677	5.63139	7.37708	6.03233	7.04663	6.36999	12.386	12.3026	5.50391	6.2423	4.23269	3.93695	6.09906	5.14154
Sobic.004G066800	27.5922	26.1244	28.726	26.1101	24.4188	14.8745	26.6588	22.7767	27.8295	25.7728	22.0228	27.9934	30.4437	27.8098	26.0635	26.3578	19.5066	14.5972	25.4509	26.3906	26.7799	24.1534	20.8599	26.7654	25.6597	22.5179	24.2339	29.6326	19.1626	14.1057	21.4401	27.3853	24.6783	27.3658	17.3763	27.8921
Seita.1G060900	19.432	16.515	15.8954	16.6281	16.5198	10.2914	23.2498	18.7844	16.4919	12.3766	13.4092	19.2196	28.0239	33.1568	27.9224	22.5654	17.2021	18.2167	22.0935	21.0522	28.8856	17.2555	14.8461	27.8702	23.3955	18.6747	22.6868	18.9366	19.604	12.4506	17.8522	25.4126	23.7817	19.957	20.9102	25.696
Sobic.008G068100	3.19707	2.15974	1.6441	2.18228	2.83456	1.09178	2.69037	2.69453	1.71299	0.93163	0.708	3.24163	3.354	2.81554	2.78656	3.12411	1.85678	1.74076	2.37892	2.98799	1.96285	1.23753	1.07991	3.16182	2.3388	1.15241	1.93875	3.39588	2.92471	1.50568	1.87303	3.40707	1.58372	1.83533	0.38273	3.87124
Seita.7G276800	4.6607	4.69901	3.55614	2.95859	2.50687	1.48735	4.83447	5.03032	3.6896	1.6511	1.85547	4.06488	3.70436	4.03182	3.88751	4.08927	2.58414	2.31544	4.2217	4.25016	2.72927	2.13571	0.97273	3.41377	4.64275	4.19749	3.28671	2.89776	2.94887	2.11234	3.19506	4.30159	3.80993	2.49935	2.86468	3.79103
Sobic.003G020600	38.1185	43.7356	47.7552	35.7564	36.0725	22.6451	37.882	33.2054	48.9455	52.7899	47.2265	42.4958	33.9754	35.8706	34.5707	30.5259	23.6031	20.8916	30.5479	31.5272	65.824	52.2457	56.3371	45.8252	41.6757	42.6691	36.0722	33.2937	25.9052	30.7417	30.6914	34.5443	73.5576	81.691	67.2501	25.0716
Seita.5G151100	13.0542	15.0414	16.8915	17.3743	7.55949	7.85129	15.1583	15.2134	23.3667	24.1643	12.7123	18.4792	16.4905	14.111	13.7215	14.9517	10.1885	8.08103	15.938	15.2368	18.6311	21.6038	17.2923	17.6016	18.3412	20.3824	19.0544	19.5853	13.416	9.31871	19.7363	15.0595	22.336	29.7279	19.4861	26.2245
Sobic.001G169900	152.667	131.791	145.892	147.458	140.826	134.011	144.378	146.872	157.329	212.159	135.393	129.311	121.099	125.35	138.808	134.723	148.252	123.578	127.874	132.753	176.865	189.151	147.651	127.589	144.637	166.008	153.974	163.77	155.36	167.778	159.111	140.553	187.962	190.546	174.419	139.523
Seita.9G171300	88.3605	85.8329	90.2263	86.1263	91.6485	107.719	85.2271	83.3652	100.398	126.214	149.787	81.6838	83.5326	82.8069	79.9183	89.3015	98.4343	114.217	77.2807	80.7163	98.3929	109.243	161.103	77.7463	84.9026	86.0152	87.5132	98.8735	110.997	129.823	84.5049	73.5592	96.3461	115.966	138.472	94.4589
Sobic.001G518500	43.1576	40.2975	39.3549	41.7139	45.3595	30.7384	40.5596	33.8141	39.4598	38.8398	39.4206	42.2306	39.2711	43.9527	36.321	40.809	31.2669	25.3149	32.4581	40.2128	32.5489	35.4672	35.6534	38.0123	51.76	46.6115	39.7064	45.9857	43.0087	31.7165	30.389	49.3324	39.9013	41.9417	33.6001	30.9122
Seita.9G553700	30.8387	27.7749	28.3649	27.7708	37.239	45.5476	36.5115	30.851	26.6267	26.6295	27.0719	30.7605	31.743	35.3357	32.935	31.7087	35.2055	56.4311	30.8867	28.0135	34.001	30.8225	27.3807	27.6564	35.9368	34.1653	36.5257	37.5662	45.707	57.8283	32.5349	37.9134	30.4214	34.7094	36.3185	23.3347
Sobic.001G303900	4.47548	4.62752	3.93061	4.06593	3.44161	6.55	5.18803	6.28657	6.55252	8.06441	5.35082	7.68963	4.95403	4.04352	4.49091	4.07131	3.91719	7.37673	5.49606	5.87066	4.23682	6.288	3.59932	6.77462	4.20189	4.43143	3.60539	4.9163	3.939	6.99561	5.97714	5.86988	6.04337	7.45706	4.35372	10.121
Seita.9G328900	5.32825	5.33744	5.06097	4.70135	7.91196	21.7163	5.10982	4.61415	7.09143	6.98413	5.44469	5.96402	5.42258	4.87752	5.5859	4.33924	7.771	23.8635	5.12126	5.41309	7.3251	5.12986	6.53631	6.91295	4.69945	4.61206	4.81691	4.04447	10.0261	33.637	4.60752	4.05282	6.80746	4.76698	6.89852	4.90175
Sobic.003G443300	156.492	168.509	146.216	152.341	151.848	81.9368	157.21	147.07	147.108	161.023	212.246	206.184	156.124	157.396	152.162	135.869	113.623	81.8161	140.899	142.445	141.523	131.472	159.308	168.896	151.979	146.881	120.045	145.483	114.404	75.7838	134.406	140.578	128.204	161.623	125.813	185.576
Seita.5G467800	198.791	195.395	176.053	165.646	149.738	119.168	201.723	178.014	169.184	171.932	233.135	201.881	219.356	224.732	205.369	178.693	145.41	138.257	193.195	183.856	216.585	172.002	241.131	216.156	188.395	180.952	198.506	174.514	173.772	125.639	184.623	184.999	176.743	201.671	244.181	212.484
Sobic.004G091200	16.6129	17.3994	14.0471	14.5744	12.0259	8.84804	15.9798	14.502	19.643	18.3759	16.6838	18.1968	16.1622	14.3453	13.9312	12.9981	10.87	9.45324	13.33	12.5716	16.137	14.8638	11.1006	15.1774	14.1088	14.7064	13.1535	13.2169	9.95508	8.36879	15.7211	12.2887	15.5335	16.1367	10.4157	18.3264
Seita.1G037700	32.1621	32.0056	30.1981	33.6471	25.0424	28.8382	31.1817	24.4536	37.1705	38.7226	37.2214	30.5447	31.9559	32.1625	31.7287	29.9494	25.7537	31.1719	26.6111	28.3743	38.467	39.7291	38.1159	30.0621	31.08	29.7321	29.3105	28.0976	28.618	37.1104	27.7502	26.2911	39.1597	41.1158	36.4671	30.429
Sobic.007G209100	3.89894	3.25374	3.90302	2.81555	2.52342	1.11079	3.54823	5.59709	4.18058	5.08678	6.64664	6.08557	3.89641	2.98068	1.9414	1.67633	1.18674	0.956591	3.43757	4.51699	3.30782	3.49741	3.87396	4.23304	2.72621	2.63027	2.51835	1.68859	1.48781	0.517351	3.68964	4.70438	3.26734	4.84109	3.63433	5.81415
Seita.6G206500	3.60098	4.00105	4.1533	3.15295	4.15045	1.86739	5.48366	6.26609	7.09357	5.02302	6.80952	5.65315	5.83865	5.17054	4.36138	3.63193	2.65399	2.11695	6.40915	6.0161	6.7369	4.02026	7.96094	7.97552	5.04327	6.72543	5.05119	4.30286	3.25004	2.29265	5.87594	5.84241	6.7634	5.28502	7.78482	6.8743
Sobic.001G041100	23.7785	23.624	23.1724	22.257	17.9797	29.6254	24.977	19.8882	21.7559	25.5284	24.0502	26.4302	23.6283	21.3255	24.8989	23.365	17.3155	29.8459	22.1154	24.9866	26.6614	21.7751	18.8309	23.6595	23.1974	23.6712	23.1607	23.7206	16.8265	30.2694	23.1639	27.2084	21.9176	23.3536	16.6124	30.8992
Seita.9G040800	81.4194	59.6769	85.1822	58.3785	70.4438	97.743	63.2741	74.899	79.173	57.5738	55.7415	81.4108	71.5406	83.4433	65.5168	59.5929	63.7918	106.272	61.4535	81.919	79.1017	59.9941	48.4465	61.6264	102.256	76.7821	87.1371	76.7549	82.5096	143.537	80.7925	115.625	88.568	75.9004	87.8501	112.893
Sobic.007G105900	27.4294	24.7822	26.2101	26.1461	25.6425	21.845	24.3381	23.012	27.3892	24.1874	22.8668	20.8225	25.7594	28.4213	28.6955	26.3153	24.8514	24.1536	27.2459	28.054	28.4769	27.3783	22.681	23.3606	26.1534	27.8615	25.7422	29.7856	25.977	22.6498	28.8613	25.7323	24.8181	29.6456	17.6703	27.8453
Seita.6G132200	12.8202	13.9042	14.0597	15.0016	13.8314	21.9536	18.3911	14.7061	11.6595	14.9648	11.1136	11.6285	15.9664	16.5027	18.3764	20.4981	21.4847	31.6856	16.4991	21.8277	17.4415	17.9871	14.3693	13.9512	15.7192	16.1335	17.4605	18.7272	22.0062	31.9512	15.2148	19.2935	15.0171	15.5308	12.605	12.4497
Sobic.006G038500	21.1918	17.1491	19.3422	18.1479	14.0441	11.039	18.2646	16.6453	16.6915	14.2836	7.20571	15.144	14.6242	16.0131	14.6901	16.9396	16.1419	11.3529	16.172	17.0734	17.096	17.5334	7.40421	16.7151	16.9968	16.241	18.2413	14.8205	13.3668	11.9545	19.3283	16.3207	18.6604	16.1616	7.34156	14.0643
Seita.7G028100	20.8293	24.4257	21.8331	23.6142	19.0588	21.0847	21.1315	21.3764	26.9596	41.0567	22.3362	21.916	20.5232	19.9375	19.3558	18.8289	20.8285	19.0127	22.4448	21.9861	26.9852	39.7422	19.8595	21.1936	21.2372	21.8762	19.7595	23.1489	19.1481	17.0645	19.5355	18.436	28.3752	37.0512	17.9978	20.4971
Sobic.001G348900	12.9314	12.6309	13.6262	13.3069	13.3676	10.4382	13.3495	16.9429	20.8405	21.318	14.918	13.8342	10.3946	9.92329	10.5229	8.29755	9.64319	5.99635	12.0798	13.0531	19.7475	18.197	16.3323	14.2928	7.25956	10.4957	8.53248	8.15226	6.02425	6.88296	10.1585	11.3257	17.7023	12.6442	9.62246	8.48323
Seita.9G377000	12.3731	14.3845	14.5114	15.5594	10.1073	9.03266	12.9706	12.5255	16.5401	13.8888	7.67263	13.3896	12.767	11.3586	12.1242	10.095	10.9008	8.61599	12.7049	15.13	12.9071	11.3194	9.69767	12.703	12.8794	12.7017	14.1325	14.3803	13.1731	7.93934	13.9529	12.5728	12.4229	13.43	8.51127	10.4372
Sobic.002G221900	11.6605	10.2897	11.0972	11.3384	8.43386	4.88687	14.8117	14.2892	11.1418	9.63956	23.4966	11.8301	11.2317	9.59249	9.00463	6.11203	5.80733	4.3925	8.89323	13.3509	9.4997	7.34272	13.0099	8.89411	12.4874	10.6972	7.51659	11.7703	8.67672	4.38853	11.9929	20.9754	9.12207	12.6551	12.6764	8.43879
Seita.2G225400	15.0258	16.6995	27.4358	24.1492	43.2313	78.5241	22.5267	32.8451	47.5607	24.6707	22.1794	22.9152	23.7473	20.2883	18.8613	31.1324	42.2651	59.0913	17.7068	45.4851	19.5631	13.7302	12.5686	18.2562	18.6687	27.4179	19.5279	32.7675	69.9357	101.327	16.1774	35.4689	29.3976	23.5023	20.3116	13.427
Sobic.003G324600	0.92633	0.426344	0.888257	0.834829	0.577322	0.686156	0.986317	0.38416	1.32271	1.02464	1.22701	0.563879	0.967992	0.836923	0.577415	0.564821	0.377011	0.63818	0.581424	1.1781	0.817324	1.23144	0.651044	0.673928	1.03633	1.01549	0.911927	1.14402	0.796514	0.697262	0.613623	1.22358	0.967682	2.11823	0.535739	0.890922
Seita.5G348200	0.979846	0.710196	0.67079	0.251845	0.347308	0.196694	1.30588	1.19471	1.1196	0.545876	0.883355	0.716748	0.587859	0.699263	0.431941	0.350416	0.355632	0.551169	0.70522	0.53775	1.04373	0.71893	0.673368	0.630603	0.68085	0.485331	0.604731	0.399181	0.382327	0.656244	0.650659	1.02196	1.13565	0.773162	1.0683	0.73667
Sobic.002G215200	15.4817	16.2231	14.0705	12.9966	14.6123	6.68489	12.1519	14.4196	14.272	9.79729	13.708	16.613	13.6218	14.1219	12.1253	12.5562	8.86072	8.34695	11.7607	16.2419	10.4077	13.2798	11.961	13.7434	15.6912	13.6264	11.6376	16.9517	9.93238	5.53252	11.0584	24.0872	11.8297	13.6662	9.68558	15.6707
Seita.2G218000	16.4914	10.5586	12.2833	7.46332	11.9746	8.51772	13.6055	12.0616	9.44729	4.499	10.9001	15.5442	14.7267	14.6522	12.4743	11.7763	7.05594	10.7791	10.2892	9.4698	8.879	7.14477	8.51899	15.1054	14.7759	12.839	12.0114	7.89593	7.91504	8.84509	10.2419	13.919	8.31188	8.35953	15.5721	8.06101
Sobic.001G362400	3.94307	3.99688	3.60096	2.59115	2.15028	0.608486	2.91557	1.94671	1.89912	1.93846	1.92514	4.11152	3.57288	2.77083	2.63905	2.0592	0.891559	0.712666	2.42112	2.56604	2.14291	1.87756	1.65403	3.92053	5.22694	3.72222	2.94938	2.02905	1.46704	0.154584	2.33213	3.43607	2.15762	2.47514	1.1538	3.60471
Seita.9G395400	2.3767	2.54294	2.19299	1.10215	0.879299	1.73463	2.12145	1.61318	1.26405	1.21618	1.82228	2.49511	3.01326	1.83076	1.31759	1.20109	0.851161	1.36879	1.31718	2.68019	1.7242	2.03625	1.21935	2.26169	3.38593	1.58814	1.12845	1.28956	0.851803	1.44408	1.67945	1.73433	1.91544	2.32546	1.97265	2.12756
Sobic.004G023100	8.21193	8.35412	8.32616	7.74557	8.94638	6.40609	8.28091	8.12132	9.07907	8.86885	8.10376	8.59373	8.14481	7.46803	6.9992	7.31578	6.2575	5.3869	6.99656	6.348	7.19351	7.44977	5.37971	7.02814	7.40348	7.20657	6.5715	7.06965	7.14237	5.58705	5.97621	7.38438	7.72935	7.27992	5.60055	8.58018
Seita.1G103100	7.19741	6.79426	7.08142	6.1305	7.82193	4.61628	6.85166	7.77529	6.85303	6.67199	5.3833	7.13353	6.19894	6.31671	6.37117	5.83475	5.5681	4.66725	6.04014	5.85582	5.91603	6.43055	4.44333	5.8955	6.5335	5.76872	6.13358	6.88801	6.3333	4.15349	5.9413	5.24502	6.55501	5.62712	4.46177	5.42256
Sobic.003G397200	48.0312	47.7775	65.0193	64.3264	49.9127	38.2692	50.3917	49.004	37.7401	38.4213	51.9856	46.3245	40.8268	44.0007	52.5599	47.7636	50.0946	34.0647	41.6434	37.3939	58.2872	40.3851	126.341	65.4186	64.7003	50.3377	37.3345	28.5287	33.7464	28.6574	35.4065	35.2277	40.1003	33.2327	87.6706	36.1985
Seita.5G422700	26.8729	25.296	28.0477	27.8303	19.0692	13.2503	17.7795	17.4083	12.8632	12.8494	13.3759	11.9045	15.1426	14.7274	15.2251	15.4972	14.8184	8.97814	14.4099	15.3886	15.244	16.0641	19.3606	21.7064	25.8324	27.6211	23.0321	26.1491	19.5387	9.9705	22.8191	14.1324	11.7412	15.6612	8.30795	19.5208
Sobic.002G173000	3.05015	4.07789	3.71844	3.59191	2.70076	1.20486	4.93173	3.13073	5.39198	4.09327	3.56709	4.49122	3.21678	3.37961	3.30446	3.36051	1.9296	0.91069	3.56413	2.88874	4.18588	3.21515	2.27776	3.22182	2.72125	4.38827	3.83021	3.19003	1.47367	1.69202	4.39965	2.43587	3.21721	4.88126	2.85314	4.9407
Seita.2G178500	7.8779	8.50099	9.10175	5.86307	3.90102	2.4442	8.15231	6.32398	7.54178	7.67479	6.37707	9.08473	8.0146	7.84521	7.02105	5.6703	3.3736	1.76843	6.44036	7.65315	7.38915	9.01393	5.62948	8.62483	8.78858	9.11098	7.54147	4.93204	4.00708	2.32363	7.28526	7.34744	9.79609	9.4539	5.29356	7.99172
Sobic.001G147200	6.33457	9.53004	16.4908	32.9589	89.5812	223.872	15.3853	12.5467	9.69123	11.2228	8.12272	8.22395	7.1865	10.5976	23.3786	35.9513	86.6114	169.859	12.3938	10.0434	7.4292	6.77966	5.12406	4.2883	5.43333	9.2688	23.1288	34.1924	88.2537	148.322	9.95701	10.6585	6.94581	9.83493	6.40903	9.77758
Seita.9G149500	13.8536	14.2585	28.131	36.3122	53.0077	51.8057	25.4437	28.5784	14.5245	15.9503	8.58394	8.31567	10.6589	21.2453	32.0419	42.6786	56.6485	41.2377	21.1332	22.9741	12.7392	12.4401	7.28346	7.54227	9.69881	16.8923	30.6188	48.7343	63.6658	52.4258	22.8886	25.537	13.1479	13.2853	7.44929	8.04819
Sobic.007G155400	5.64221	5.36939	5.23743	5.07374	5.82987	3.94104	5.13807	5.80575	6.81474	8.5403	6.27847	9.59062	6.10145	5.76839	5.58875	5.33144	4.29726	3.58023	5.16625	5.40002	6.27979	8.44948	4.55493	5.37951	5.11311	4.82884	3.9982	6.39107	4.95954	2.95705	6.04188	8.417	7.20142	6.13145	3.6598	13.7449
Seita.6G180500	5.55364	5.0233	4.13344	3.00608	3.22562	3.90196	5.28926	4.88147	6.22395	4.65903	5.52783	5.86377	5.07556	5.35218	3.54148	3.44999	1.62024	3.24811	4.9873	5.11151	6.76689	6.47206	3.60143	5.75607	5.10273	5.17551	3.98207	3.15857	2.6867	2.32551	5.40461	4.71042	7.27688	6.57137	6.43747	2.78699
Sobic.004G019500	2.9804	2.44952	2.19446	2.74196	2.32187	2.75958	3.21749	2.60445	2.17853	1.70329	1.67024	2.92295	2.44105	2.7825	2.55447	2.77639	2.44286	2.41453	2.5417	2.04485	2.20093	1.61612	1.61348	2.47188	2.1621	3.07667	3.12823	2.86887	3.32662	2.61729	2.13882	1.90688	2.513	2.22499	2.13411	2.75451
Seita.1G108300	2.66551	2.41624	1.91292	1.43273	2.32977	1.03671	2.88908	2.5442	2.26825	2.68531	1.37951	3.52587	1.86669	2.59355	2.11164	2.24156	2.16078	2.00841	3.27338	2.62657	2.40103	2.87099	0.6994	2.51794	2.99993	2.51537	2.36098	1.83277	2.25692	1.80732	2.80671	3.64703	2.52913	2.24581	1.27845	3.13174
Sobic.001G014000	11.534	13.359	14.3163	15.1127	11.5669	23.0317	11.5414	10.9991	13.5279	19.585	15.1568	17.2443	12.6661	12.1139	13.0929	10.0894	15.8339	18.9116	13.4985	20.6089	20.8076	13.3512	13.2973	21.694	11.0074	15.7051	9.89927	10.7236	16.2615	18.4435	14.1332	15.8586	19.4517	15.5136	12.1264	16.3277
Seita.9G012600	8.93177	9.06728	8.23081	4.45756	2.1704	3.82073	7.73045	3.4928	14.3608	24.2985	12.5951	12.0654	12.129	9.37348	5.95404	3.24285	3.27624	4.87021	3.94561	11.0094	29.4795	18.5367	12.7492	16.6664	13.2708	9.10111	7.19532	3.52137	4.21611	3.7846	6.33329	5.28266	22.7813	16.9313	10.1381	13.6926
Sobic.004G192400	5.94805	6.62672	6.22415	6.45248	2.57433	0.509939	6.64599	3.5239	5.16785	4.62987	6.98651	6.92854	6.53288	5.47348	4.43649	3.97378	1.45698	1.47555	4.32856	5.23484	5.57771	4.66264	4.39383	4.23119	4.50557	5.79603	4.97532	4.86124	1.96711	0.932748	5.733	5.04684	6.16427	6.00061	3.50374	6.55497
Seita.1G210000	8.43961	6.87354	4.53289	2.00731	5.66221	8.49191	5.34876	6.4925	7.83835	8.70173	3.38997	5.14151	5.10198	5.89854	3.81696	4.9414	7.2635	8.18952	3.17477	8.57219	6.52568	7.96768	3.69616	3.6554	5.62048	5.36725	3.91622	3.88161	6.64313	6.57352	2.65626	5.66364	7.90423	7.88791	4.39623	3.69692
Sobic.008G116300	28.6631	23.9477	27.0099	20.3611	19.9689	14.7065	19.601	22.8762	21.0413	29.6855	28.6009	22.2266	20.4958	20.2885	20.2216	18.7387	17.8949	12.5777	19.5802	18.2696	21.3787	22.8012	23.5644	20.1625	26.233	24.2168	22.3604	18.9993	16.2115	14.6869	23.6691	16.8052	23.4583	28.5849	26.1706	18.7661
Seita.3G346100	6.51822	7.3844	7.60643	6.98295	5.55359	3.77788	6.16044	5.05045	4.77185	16.1131	19.4469	6.52096	7.84422	6.50326	6.94833	7.19361	6.33625	5.03517	5.54476	5.34351	8.79458	18.605	21.1916	8.17119	7.86586	7.13844	6.72446	7.94141	6.30751	6.34702	6.06406	5.81111	7.95525	17.0697	20.6361	6.12301
Sobic.001G358500	10.7217	12.7302	7.91398	11.8438	8.17429	2.6023	9.51336	10.4531	9.66138	9.2113	8.27297	12.6729	10.8482	11.2387	11.2302	9.67926	6.24895	4.22316	10.397	9.37158	10.2727	11.4346	7.23688	11.4506	14.5751	12.5524	10.2627	11.0597	6.86791	3.18311	10.7372	12.5036	11.045	9.7453	6.88029	9.85511
Seita.9G389700	16.7768	13.1176	15.0548	11.5417	5.80104	5.64073	12.4832	12.7754	12.9724	11.5684	10.9727	15.7818	15.7345	17.1642	13.1447	12.0668	6.96838	7.62033	15.7679	13.2469	16.7689	12.4602	12.1533	16.2591	14.8921	14.2956	15.101	11.7347	8.16185	7.75886	13.5606	14.9021	16.3733	15.2877	13.6814	14.084
Sobic.008G156400	72.6676	69.4037	61.7607	58.0623	53.0015	38.1304	82.5443	89.7916	77.8633	76.4281	52.841	65.544	78.7563	74.9211	71.5891	66.3277	67.9324	39.6099	87.5884	77.2315	88.4019	93.3323	63.758	75.9376	56.8139	61.3405	49.6461	58.7782	41.4658	30.3691	72.123	66.6684	62.531	74.2569	49.5402	40.6751
Seita.3G379100	123.331	143.027	141.109	158.085	245.708	296.687	156.95	168.886	159.983	177.101	93.7573	103.71	122.221	131.395	145.985	180.303	257.845	250.49	122.779	139.213	151.44	152.4	101.984	100.69	121.48	127.615	142.368	200.787	281.287	263.326	109.567	112.877	145.106	137.934	97.6148	110.185
Sobic.002G335600	49.2036	45.1782	50.0006	47.8087	46.664	42.5186	43.7183	48.6301	49.4571	45.7787	41.2764	50.6228	46.2031	46.9192	43.7804	48.5753	42.8044	40.5805	43.6862	48.5154	40.0785	43.4725	36.2802	43.0661	53.3177	45.6115	45.5569	50.8796	50.8502	47.2127	36.6985	57.16	45.3902	39.443	35.2529	48.7482
Seita.2G349300	50.795	45.9386	47.5399	42.5468	50.2552	39.187	47.0944	49.6867	43.3472	34.4522	45.3618	47.7183	44.2167	49.4374	42.9653	47.677	41.5094	44.541	44.9298	42.5223	37.083	38.4371	34.7032	44.039	49.7294	42.4951	48.0307	45.5734	45.1449	43.2532	40.6793	45.188	39.334	41.6835	41.5377	39.3467
Sobic.009G216800	19.9736	18.1341	19.5618	20.8185	25.7399	20.3949	18.6335	17.8328	20.4669	18.3766	16.0482	22.7259	19.9282	18.2566	16.5809	20.0607	18.4868	18.2901	17.0399	22.2098	20.5699	20.538	18.8814	17.4375	20.9488	15.7569	14.7554	25.6811	20.326	15.1486	12.8953	31.6686	17.1741	19.5098	10.6417	17.2521
Seita.3G161600	23.6793	16.8904	18.373	12.7618	23.2055	12.5586	29.8515	24.759	27.9069	17.9688	17.8255	20.5426	28.8038	32.5922	24.4345	23.2149	13.5924	26.4539	25.9046	27.8572	34.8678	28.9502	13.9526	21.0669	21.9426	20.1075	23.8817	16.9461	23.7383	13.086	18.6439	31.2659	32.1357	26.9425	20.4299	11.3814
Sobic.001G091400	8.7258	7.40755	7.65982	8.08786	7.48618	6.54524	7.7424	9.42301	11.3218	10.3238	7.34343	9.13282	7.13582	6.51147	5.99785	7.29601	5.80653	5.34778	6.55598	8.48388	8.89813	7.76676	5.47598	7.20807	7.41417	6.47799	8.08323	7.2819	6.41077	5.89773	9.17199	8.79937	9.19775	9.13719	4.15221	9.7849
Seita.9G094500	5.55437	6.26144	6.09525	5.41019	3.06043	2.34414	6.23066	5.40762	5.81802	6.09535	5.04282	6.484	5.37017	5.82765	6.12651	5.00108	2.81443	2.07316	5.45779	5.697	7.07105	5.28098	4.11574	6.36117	5.40403	5.81955	5.71686	5.12521	3.28064	3.04381	4.90665	5.78384	6.46787	5.90341	4.76053	7.01491
Sobic.001G364800	9.86272	10.8944	11.4164	11.5551	10.2652	5.78358	12.2517	10.9851	11.0652	8.50933	11.406	14.0753	9.63779	9.47516	8.93795	8.55283	6.19951	4.58017	9.63562	7.30596	6.67794	7.59076	6.74439	11.0788	7.34445	7.20798	7.65327	6.69928	5.90378	3.24792	9.58218	5.69955	8.9489	10.852	7.68691	10.464
Seita.9G397500	13.9944	15.7461	15.6202	13.8738	8.38749	8.33407	14.5062	11.9959	18.713	23.2331	19.1581	18.8357	12.3141	12.567	13.6256	11.8574	9.4918	6.56967	11.042	11.1773	16.0851	17.4066	14.0448	16.2116	14.3777	16.064	15.2226	14.8231	9.41389	6.18088	14.098	9.30489	18.0929	19.7882	14.329	19.7956
Sobic.001G207700	12.6494	12.8678	10.5438	13.7122	18.2958	50.9001	17.7181	24.6739	20.2043	44.0874	31.2491	11.6226	9.23462	10.3504	9.49842	9.70171	18.1052	57.123	13.9057	12.035	14.3517	22.5714	32.1881	9.7584	8.59438	11.7301	9.98568	13.1773	24.0346	81.0292	14.3042	15.4014	14.8525	28.3475	35.1983	12.5533
Seita.9G207600	2.82208	4.05246	2.39837	2.28238	3.63503	4.15934	2.64211	4.25312	5.04787	9.74759	11.6075	2.44188	3.25354	2.90258	2.64751	2.53332	2.55898	5.56377	3.1912	3.0915	4.43476	8.49417	11.9705	3.16535	2.9328	2.50871	2.51611	2.43856	3.48543	4.70904	3.16941	2.77636	5.59967	8.06572	11.1315	3.71815
Sobic.004G203900	51.7393	60.0976	55.7333	49.3912	45.4162	31.3925	59.5901	61.8283	60.634	74.2861	49.7605	76.617	62.805	52.3266	48.4032	42.526	38.908	28.9753	53.0053	49.4928	54.3599	60.9302	43.5113	69.0525	46.8126	53.0532	49.2593	44.1329	36.2188	32.7528	49.6652	49.7303	59.9682	47.9046	39.3323	68.2185
Seita.1G220600	33.3689	33.9543	31.2295	30.1146	26.564	31.1126	30.2846	34.5933	39.41	29.9513	24.1777	34.012	36.2516	34.7516	25.8147	31.651	30.4571	39.9793	31.8935	38.4923	34.4852	29.4448	29.3715	30.832	31.032	36.1665	35.667	32.974	36.5242	41.3849	28.2594	31.8234	37.8734	35.2482	28.5457	39.2089
Sobic.006G128300	45.3178	37.3168	39.4029	27.8543	17.1237	8.05322	40.7634	40.7328	45.4774	44.377	17.9254	38.6726	33.5177	34.2296	26.8741	19.9932	10.5048	7.39916	29.8864	29.5329	35.73	40.0222	13.7575	36.84	41.0979	37.2012	32.723	22.3122	9.69327	8.83982	38.9992	30.9474	40.913	44.738	11.7578	32.4255
Seita.7G145800	77.2708	80.1691	78.8205	69.6762	48.9772	42.5891	66.1452	82.5705	102.46	146.45	106.983	63.1869	61.5257	57.4804	59.5002	54.8934	46.9042	43.0003	54.7834	73.238	97.7534	148.156	109.943	62.5205	72.0572	70.6153	59.1484	56.7302	46.008	37.7375	61.4613	67.6769	100.349	137.447	100.076	61.1754
Sobic.010G192600	19.0115	19.3248	19.158	22.5657	18.8624	13.4213	22.3625	22.0734	20.059	19.7399	18.7588	20.9621	21.2304	20.6315	19.4627	19.9493	15.6628	10.6354	20.216	18.7715	20.5172	20.2977	18.4715	19.65	22.6136	19.2042	18.6336	22.6616	17.9949	10.3146	16.5433	20.8364	22.469	21.5733	15.1357	19.3422
Seita.4G215600	16.2069	14.6291	14.8998	13.4164	11.4797	8.1295	16.3677	13.163	14.6127	12.3494	15.3115	16.3041	15.9785	16.2324	16.7027	14.8515	11.6248	9.60012	16.826	15.5732	16.7806	14.6303	12.1288	15.2318	12.2413	12.963	14.2822	14.201	10.3223	6.71323	13.6113	13.7255	14.703	12.0805	11.9513	10.8358
Sobic.001G286500	6.86771	7.78767	7.44503	6.34773	6.29953	6.05941	9.11511	7.83656	6.59509	6.7509	9.9825	9.07692	7.77007	7.50036	6.88485	6.66701	5.87531	4.66188	7.29781	5.55076	5.30509	6.68434	6.58626	8.43302	6.78229	6.91058	7.44488	7.54274	6.96704	5.44937	7.6138	7.30984	6.17849	6.28095	6.81018	11.8771
Seita.9G309600	4.75563	4.67121	4.29213	4.17076	4.88024	4.15071	3.96654	4.85173	3.2093	2.96209	2.82437	4.53751	3.68397	3.97647	3.62848	4.56529	3.78279	4.11755	3.6936	2.98196	3.61748	2.65705	1.90112	3.38179	4.57149	3.27199	4.28827	4.14837	4.21212	3.74764	3.64028	3.30838	3.31396	2.80966	2.98821	3.7013
Sobic.006G073500	942.899	749.981	867.884	833.839	753.975	754.604	588.925	596.813	290.847	475.425	2898.8	553.252	1013.28	992.849	1150.12	1032.65	1339.52	987.039	826.25	704.28	526.044	650.685	4432.18	989.871	1376.99	1539.71	1548.05	1224.74	1353.73	1315.2	1238.31	841.96	590.421	924.421	4774.23	667.679
Seita.7G092700	2609.82	2639.74	2846.18	2797.86	2153.76	1890.98	1981.98	1707.47	964.575	665.803	3207.69	2676.99	2731.51	2297.49	2729.66	2535.67	2774.87	1589.06	2233.06	1431	943.631	787.965	3669.27	3098.98	2696.5	2689.43	2161.51	2469.67	1711.7	1380.64	2200.38	1832.76	681.059	774.003	3076.94	2925.67
Sobic.006G249500	0.944352	1.19008	1.07802	0.650124	0.539508	0.582922	1.21033	1.30545	0.909665	1.2767	1.32305	2.28875	1.71139	1.25611	0.962215	0.693105	0.444845	0.361442	1.0738	0.684794	1.25286	1.24806	1.19588	1.6718	1.9259	1.7254	1.18487	0.914729	0.494494	0.444268	1.86179	1.16942	1.08046	1.52431	0.823578	2.01046
Seita.3G024200	2.17125	2.41248	1.73373	1.23572	1.16786	1.03935	2.25221	1.96084	1.87875	1.53838	1.51269	1.27824	1.5359	2.21698	1.33968	1.33531	0.807466	1.67195	1.53544	1.19404	1.71731	1.93563	1.25878	1.72288	1.77743	1.68298	1.39801	1.30777	1.31316	0.820054	1.65618	1.4977	1.94395	1.83846	1.27319	1.58589
Sobic.003G122800	21.0241	24.7754	21.271	21.4576	17.8341	12.7083	19.1554	19.8545	16.1894	13.978	15.15	23.2455	24.1486	23.0428	21.9001	24.8596	17.2187	13.3207	21.6782	24.6087	18.1486	16.5088	14.8961	24.7401	27.2298	22.5146	22.1458	27.3743	18.9854	12.8013	24.5225	27.3173	16.9659	14.9011	14.7176	26.2593
Seita.5G051500	15.6882	15.2935	9.97207	13.6244	12.5369	10.4858	18.0043	13.4435	13.6839	6.68985	6.97659	15.9428	16.3299	18.4247	13.8783	15.3609	12.6256	17.112	13.4441	13.1244	14.3844	8.96171	3.50333	15.4915	18.4164	15.7023	17.4625	14.911	15.8558	11.0855	16.512	19.2562	16.4072	10.2333	8.66653	10.7334
Sobic.005G232000	35.8328	25.2535	31.0901	32.604	25.7041	17.3836	32.276	23.2622	25.0314	27.9564	22.8176	29.8607	30.1696	27.3087	29.657	19.444	22.3443	12.2736	24.5869	24.9503	34.7083	27.6873	15.9652	29.2236	35.6583	37.4405	29.5041	27.7752	19.733	21.0629	40.0342	23.3152	31.0418	33.7524	15.3149	32.4489
Seita.8G252300	13.2887	8.36368	8.29459	10.2323	4.68502	4.05367	7.17675	6.26736	14.9668	10.8	5.6638	4.87458	14.3767	11.0966	12.7723	9.33269	7.14599	7.06786	12.4345	12.4501	16.0748	12.3611	10.683	12.0509	9.6217	9.90216	7.32196	8.88487	5.67315	6.79882	6.67201	7.30574	10.2848	12.6198	5.74346	11.8082
Sobic.001G500600	38.6182	32.1853	36.3644	29.8975	27.9648	23.5448	25.7462	30.5183	31.4428	27.1523	17.3884	30.5078	33.1541	30.3972	30.3914	30.7289	34.275	25.623	28.515	29.5366	33.8884	33.1577	17.2394	29.5915	33.0675	34.8235	33.0156	29.4862	29.8935	29.4402	30.4722	27.873	35.3063	26.2176	13.8345	22.7875
Seita.9G536900	42.516	44.6472	42.2371	43.6123	35.3793	28.2353	36.5738	35.9215	33.5601	23.6831	15.0691	43.9348	45.3814	41.501	43.0773	45.9187	46.6528	28.6383	44.1409	36.6266	37.5798	29.3084	17.4099	47.2383	46.7306	48.7947	45.9313	49.4314	38.6885	27.1493	42.8747	36.2615	36.396	31.4653	15.7257	41.1389
Sobic.006G250300	23.2682	25.9949	22.5638	23.4427	17.9765	12.7783	21.2829	24.3451	23.2842	22.8238	20.1652	28.6841	24.0377	25.0286	24.5346	22.4414	20.1791	14.3212	24.3493	22.7747	21.1757	21.3178	17.9413	25.0323	21.3653	19.9477	23.8992	22.8679	19.7751	14.2549	25.7336	20.4382	21.0388	23.409	15.7837	29.6956
Seita.3G024800	21.7253	22.8348	18.9848	20.9468	14.9358	13.6521	19.7995	17.2723	18.4739	13.9781	14.0216	20.8651	20.5462	19.6021	22.2477	21.4153	17.2096	15.0215	21.0153	18.6427	19.5585	17.0529	18.3386	20.0494	17.4999	18.5925	20.8337	19.6257	15.0871	14.7724	19.8908	15.5594	16.4263	17.0055	13.4274	23.3865
Sobic.003G343400	134.458	128.112	134.002	139.74	107.153	89.5891	130.163	133.201	140.394	158.9	159.558	126.311	108.24	111.935	118.656	117.987	120.723	93.8488	113.471	106.74	119.818	132.021	142.502	114.798	143.056	129.943	126.698	108.047	115.115	105.807	125.19	101.559	141.118	148.85	164.061	129.118
Seita.5G367700	101.826	105.66	107.488	108.431	84.4134	106.84	90.5694	96.5515	110.786	152.536	152.675	98.2679	94.2427	85.2613	95.0245	92.2859	100.335	88.7065	88.0105	90.8581	117.021	131.71	150.131	87.8759	94.3456	92.4912	88.4664	92.5758	82.3144	97.111	92.7818	83.4428	102.173	143.227	133.263	128.89
Sobic.010G060600	143.924	155.596	149.189	147.951	183.174	161.082	141.014	172.951	135.755	103.714	81.4963	177.712	152.049	155.682	140.522	150.51	157.31	180.348	156.463	182.248	142.503	119.47	84.8323	183.43	149.844	134.537	151.611	180.511	187.315	168.006	119.291	203.548	165.74	108.221	80.4428	161.459
Seita.4G053800	359.944	370.346	386.549	322.91	428.838	366.646	342.891	402.136	424.395	336.176	247.68	402.569	383.481	381.022	327.785	368.028	338.704	364.801	335.942	364.116	433.472	417.21	254.154	408.564	379.664	422.06	428.249	382.673	394.401	315.404	341.406	357.012	396.656	393.985	259.529	325.464
Sobic.001G350600	29.6983	30.3087	28.6545	28.9176	28.005	21.9505	28.8718	28.3197	27.4456	27.1941	27.8262	34.7937	33.2804	29.7767	30.6284	28.0284	22.7727	19.7287	31.1005	32.5324	30.0771	30.3194	28.0787	29.9857	33.4507	26.47	27.0083	31.8841	25.5962	19.4386	25.0004	32.0647	29.0894	31.5968	21.6565	25.4739
Seita.9G378900	87.7323	74.313	74.4549	70.5812	83.9851	55.4659	84.5253	76.296	76.0827	64.3785	68.1077	77.6739	102.904	104.034	88.0039	81.5142	77.0701	84.5252	90.0068	77.4823	97.6599	79.5381	78.8557	93.6185	86.1713	82.5829	92.2796	75.9858	87.0579	62.7527	76.4054	99.5873	78.3792	85.2447	94.4039	74.9127
Sobic.004G348300	103.045	107.067	101.909	89.4938	63.5416	28.7375	108.239	90.7579	129.9	111.716	81.2314	106.471	88.3915	87.604	86.6165	79.1428	39.8805	22.6119	81.6921	78.1554	89.8767	78.3718	64.0259	89.1503	86.7586	88.0325	81.6789	73.8828	38.4039	25.0316	80.8786	73.4587	86.4274	106.355	57.446	101.973
Seita.1G369000	108.422	103.988	94.3337	90.6134	61.6325	56.5631	90.9865	85.0279	103.952	109.087	79.7041	101.15	97.6285	94.1804	89.3751	76.2186	56.0951	56.7057	77.0167	90.1617	95.3469	74.1978	67.1386	86.4388	101.862	103.425	96.8789	92.0255	70.3388	68.7871	87.2132	87.096	103.555	99.7133	77.8092	128.019
Sobic.007G177100	9.47934	8.4479	5.86687	22.9657	24.3432	7.98389	47.6792	33.3407	10.4254	22.2971	3.01107	3.18641	6.26564	7.17141	8.58394	17.4965	30.5815	13.6601	38.1488	13.9134	43.4075	29.6063	6.83366	6.1071	4.76147	4.91414	9.94537	20.9706	17.45	10.3429	34.3418	10.395	27.1509	10.9457	3.44415	2.88339
Seita.6G239700	10.6495	9.35538	10.0332	13.9082	16.6846	26.1596	38.8521	30.045	75.6583	84.4089	14.8521	6.35498	6.99593	6.32395	7.06009	14.1963	16.7513	18.7271	39.3693	25.0772	69.6446	87.905	20.3668	4.26963	8.91132	5.72318	7.68524	18.5176	19.0375	20.6322	45.6455	16.0269	89.1757	85.6074	20.5913	5.90265
Sobic.001G035200	15.4119	15.3289	13.4193	13.2473	8.15232	4.65593	13.949	14.5576	12.7889	9.6073	10.7576	14.5761	15.392	16.7992	13.7545	15.4173	9.89971	7.2235	16.0713	15.9215	13.0858	11.4667	8.90029	16.5629	16.7809	15.3787	14.636	16.759	10.14	6.61498	13.6013	15.9313	13.3332	11.5952	8.30914	14.0145
Seita.9G034300	12.0525	8.96801	9.88223	7.86051	7.98713	5.58056	10.237	9.36835	8.96287	7.07444	7.0355	11.1032	12.6142	12.7293	10.2444	8.65112	6.3284	7.65338	9.95264	10.9597	10.4672	7.93856	5.75712	11.1311	11.8727	9.72819	9.82248	7.65247	7.15914	5.91874	9.02298	11.185	10.9458	8.89728	8.14709	9.54608
Sobic.010G223400	16.5547	18.2842	17.0081	17.1785	16.2085	8.94541	17.4692	16.2431	20.6663	17.3873	14.8458	21.2988	18.6502	17.3396	17.2027	16.0804	12.5224	6.95577	15.9902	16.1672	17.1739	16.7897	11.7848	17.1882	17.8833	15.3714	16.1264	19.0641	13.9894	7.02648	14.6282	17.3098	18.1432	14.8991	9.10402	21.5661
Seita.4G267100	16.9133	15.6536	15.348	13.4708	18.6169	13.9174	17.4318	17.4511	21.1429	15.0742	14.7095	16.4294	16.715	18.6915	14.257	15.6553	12.6799	17.2927	16.325	17.0851	18.2232	16.1489	12.3421	15.6548	15.9148	15.8645	17.1972	15.7229	16.1411	15.2949	13.5682	18.7367	20.1123	17.8707	13.6081	12.3876
Sobic.002G378700	2.20221	1.73754	2.62453	1.68698	1.97639	1.14186	1.48505	2.03531	1.4375	0.682056	1.27901	2.68107	1.97783	1.87028	1.45719	2.37224	1.76269	2.22519	1.51446	1.88682	1.24187	1.04776	0.727864	2.30711	2.44832	2.46244	2.67808	1.77583	2.316	1.86484	1.83391	2.18165	2.05074	1.31522	0.98252	3.73303
Seita.2G393500	3.03704	2.38745	2.23772	2.39823	3.3765	1.97365	3.27113	3.45181	3.76809	2.21178	1.50774	2.21297	2.02823	2.19409	2.74865	3.19787	2.52005	2.60616	2.76599	2.59913	2.28865	2.14828	0.67655	2.32121	3.17885	2.53355	2.68	3.1807	2.97341	2.89597	2.65046	2.90895	2.74447	2.19819	1.49148	2.8407
Sobic.006G204600	6.47995	6.21083	5.3916	5.39777	4.4367	2.7464	6.72142	6.77236	6.19022	7.2181	2.89443	6.52787	6.39892	5.38039	4.8083	4.66062	3.18829	1.95617	5.09961	5.62037	6.39403	7.0562	3.08153	6.35438	6.12629	6.25319	5.54943	3.97818	3.73519	2.79086	6.75827	6.12184	7.64091	5.37708	3.39325	5.78103
Seita.7G226000	6.23106	8.68137	7.40393	6.88842	4.38833	2.60363	6.63651	7.13697	5.40731	4.74833	2.04162	7.62392	6.42896	6.42968	6.09934	6.34599	4.30293	2.47053	6.42704	5.25748	5.19423	5.4768	2.73887	7.37838	7.9548	8.55234	7.30794	6.65776	4.03421	2.46513	7.92251	5.52579	6.10224	5.87741	2.79966	7.27474
Sobic.004G228200	96.9931	95.2062	84.2223	92.3492	59.3036	33.0568	101.017	90.1437	79.8599	110.676	181.029	120.012	72.4431	65.343	74.8303	67.1911	53.4241	32.1969	69.1837	63.488	78.1202	80.0318	121.459	83.6746	81.1583	82.0559	77.4635	67.3739	53.0565	29.3388	121.73	63.7549	72.0992	89.7191	134.447	187.483
Seita.1G249300	427.102	467.654	476.191	419.135	283.594	207.514	361.51	335.085	359.203	384.701	449.489	413.915	352.905	309.686	330.152	322.744	335.37	189.192	341.804	316.009	350.567	396.45	465.026	396.444	439.886	460.377	362.154	368.586	254.608	165.748	417.356	350.877	344.905	387.789	373.264	358.626
Sobic.004G140300	61.4295	66.4103	55.7433	54.4681	49.8547	26.4858	61.1698	62.6141	68.334	40.5078	56.8742	71.1402	72.3879	68.1177	62.7836	59.3826	42.1842	33.0712	61.345	69.4162	50.6918	35.1284	45.3201	66.3005	51.552	50.3676	46.2866	50.8029	34.0315	21.9921	47.7113	63.1827	40.0821	36.8769	34.3005	74.0293
Seita.1G156000	41.919	42.5855	37.0144	36.7343	38.2695	28.3065	43.5174	42.8033	36.8269	23.2964	26.3828	41.2147	45.9625	46.1807	45.0132	44.0416	38.4397	46.5651	44.3285	49.5245	46.5533	26.2647	19.5134	45.3399	42.4347	38.6102	43.295	39.2816	41.5694	35.3163	39.2386	44.8901	40.8979	29.6775	24.6774	37.5724
Sobic.005G068700	17.6633	16.7117	15.155	14.6573	10.8198	8.61502	16.4109	18.7891	35.4134	66.3531	41.766	12.97	10.8798	10.5934	11.1262	8.59064	7.82511	6.36959	10.3734	12.4688	34.9101	47.2508	41.5013	10.517	12.2182	14.8853	13.7331	10.9222	8.21814	8.13169	14.0307	12.2557	36.881	39.8664	45.8743	13.8801
Seita.8G063000	12.2337	15.4164	14.0473	14.2731	10.1157	10.8202	17.8227	14.7129	35.6881	60.8402	50.0886	11.2121	11.5589	13.6074	11.1453	14.9247	10.1919	8.48625	10.4322	15.2901	32.1994	51.3083	36.5937	8.76745	11.6945	11.962	11.4455	11.9309	9.02661	10.4306	12.2504	10.9015	39.6555	46.1007	33.0708	10.9708
Sobic.001G394600	24.6449	33.0071	27.783	23.118	26.2667	14.9166	29.8656	27.5256	38.2421	33.3064	19.786	33.6619	26.7716	30.0204	24.657	24.7039	15.8391	13.5066	26.6535	24.6805	31.4253	26.9721	12.8145	22.2692	21.7749	21.603	22.7401	20.8994	17.2206	14.346	18.5577	16.6645	25.8023	28.6743	12.0428	28.836
Seita.9G428200	28.1376	28.6549	21.1924	29.5195	17.2705	15.2947	27.8175	23.783	21.0953	23.9068	14.3869	24.5036	30.5443	29.0307	27.0914	23.4535	20.4422	18.8657	29.2745	32.2125	27.3828	23.8667	15.7388	23.1341	21.6029	23.3916	32.3961	23.7616	21.4871	18.7375	26.5526	24.8333	23.6315	22.8457	16.8444	33.799
Sobic.009G107500	7.72169	10.8793	8.71781	4.39715	4.2836	2.1213	9.33604	5.73092	9.69304	10.8876	3.11253	9.12527	9.23847	8.85468	7.93386	5.7775	1.06483	1.1367	9.44781	5.76502	6.787	4.21527	1.59569	4.77815	3.11489	4.13942	4.56983	1.57192	1.55747	0.718546	3.1718	1.01575	5.12856	5.7868	1.75267	5.08789
Seita.3G274800	26.8861	31.4468	21.418	30.4131	11.6768	10.2187	23.7644	22.9527	32.4535	38.8382	6.04985	15.1472	21.6028	18.4721	18.2566	13.5291	12.3891	13.9488	27.3232	25.2676	24.0386	16.6403	9.33032	14.8411	9.42107	12.1797	16.9068	17.7999	9.85735	13.7748	18.6135	16.5354	19.6901	20.2608	9.07972	17.7304
Sobic.009G249500	64.3255	64.3557	58.2152	65.6469	49.8235	54.9502	62.2726	60.5471	69.8886	77.1983	72.5792	70.757	60.6216	62.5486	55.7779	54.4583	45.7523	51.0333	58.7363	55.5694	66.138	62.5248	68.1951	60.8025	65.3421	54.3588	58.7793	55.5238	48.4705	49.9158	63.5282	65.091	69.8556	74.1701	58.6101	69.1117
Seita.3G128300	66.1405	55.1147	56.9377	49.046	55.795	47.6324	63.3899	56.1572	63.1488	77.886	112.144	54.886	66.8005	74.6651	59.368	60.5249	46.0118	72.4152	57.8056	54.9437	81.4137	94.1846	112.134	60.7033	60.7493	54.1137	58.5213	46.4452	51.0475	73.1827	51.2362	61.8557	75.7789	93.9488	112.111	39.9495
Sobic.009G049400	36.9281	37.8772	30.4563	27.7145	25.1894	17.6383	34.2577	35.6232	41.4045	35.889	41.3764	44.7513	38.4523	37.2985	30.0402	28.4174	19.7284	16.6098	34.3611	37.6572	38.3957	42.9082	38.0092	38.4204	33.6026	32.665	26.2368	31.3601	20.4415	16.0068	27.6433	43.5006	38.7894	32.1467	31.4361	43.0791
Seita.7G267000	38.2655	34.9378	34.0695	30.5493	35.4616	27.7938	38.9679	39.0779	38.8518	29.7302	32.4103	36.7004	37.2268	40.0333	33.7773	34.2798	26.4082	29.5195	33.2673	34.1501	41.1685	34.9006	24.5836	35.8997	36.2263	32.328	35.6263	28.9443	30.2996	24.9861	29.5229	34.6775	35.0035	36.2469	29.7439	27.9411
Sobic.001G106700	34.9198	35.1753	31.2089	32.5399	18.0023	7.59657	33.812	31.2732	30.5674	30.9755	39.7431	30.0618	25.91	26.3423	28.4561	24.0483	15.684	9.31675	27.5894	24.3726	24.8735	26.4725	27.8976	24.9216	29.7977	35.7906	31.3633	26.9323	16.751	11.7388	34.072	25.1057	26.5014	32.1502	35.5456	29.5601
Seita.9G110100	21.1315	19.5337	19.0059	15.1133	11.2105	11.2811	18.5031	18.9421	22.3863	20.508	22.5478	23.7575	16.8426	17.0802	15.866	11.6895	9.95174	10.5276	15.662	16.972	20.3938	14.4709	18.7868	19.9292	17.2218	18.0665	17.2	14.2382	11.5721	11.2257	17.3803	20.273	22.2119	18.3271	21.1446	21.4643
Sobic.004G070700	17.3613	20.2986	14.8161	18.1385	14.7905	9.46348	16.3985	16.175	18.8497	21.0622	30.1725	19.0342	17.4383	16.6344	17.3205	17.7143	14.4833	10.0209	14.7294	16.6818	14.7033	17.927	23.7362	18.5183	20.9257	19.4927	17.4522	16.5539	13.4049	10.2095	18.8805	15.1418	15.1066	21.2436	28.5146	20.3882
Seita.1G057600	22.4941	19.7628	20.9242	16.653	17.3546	16.6913	19.0989	18.2237	23.2852	26.3197	19.6867	15.3439	17.6866	16.8577	15.5382	16.2976	15.8824	14.8032	18.6636	17.6089	27.1208	21.2339	16.2456	20.3989	19.5089	22.0432	16.1095	21.0636	17.7852	17.4454	18.364	17.9235	22.5811	27.6457	19.954	23.3636
Sobic.001G427700	41.2962	42.2062	40.8879	48.9386	40.9566	37.1718	48.2888	81.1738	60.3975	25.2592	17.0844	39.5251	40.8801	43.6191	44.2855	53.4306	55.3833	35.1553	74.4163	93.3578	42.0423	22.3309	14.0207	43.7971	43.4698	43.6282	45.982	44.3124	47.5512	27.109	55.3861	77.8085	53.3186	23.6543	10.7706	38.2892
Seita.9G456500	43.3845	44.9724	41.5388	49.8957	67.426	57.2683	43.8407	72.6665	43.745	24.651	15.5132	43.5681	41.0778	38.6412	44.089	40.0732	45.9013	34.7393	56.8725	98.8356	49.1983	27.3153	12.6827	35.2302	42.9985	40.7264	54.6176	45.5405	49.4788	42.5556	57.5681	105.916	44.5934	22.6028	14.4894	41.2433
Sobic.002G308800	3.30535	4.81255	2.90561	4.7272	2.85037	1.37148	3.30341	3.35168	4.11417	4.30468	2.74627	3.17523	2.9505	2.67953	2.60359	1.89823	1.64208	0.824638	2.43418	2.1689	2.45643	2.58752	1.88864	3.43589	2.14724	2.97173	2.48072	2.65979	2.30761	1.1722	3.10687	2.6471	2.50223	4.09331	1.95612	4.60492
Seita.2G321000	12.3655	11.237	9.9655	7.41746	4.58824	3.2153	11.4447	9.42048	12.7193	12.6785	11.1416	10.1144	9.83226	8.23282	7.523	5.77688	3.5327	4.05318	8.74686	9.41627	13.447	15.182	9.70027	10.2043	10.1337	9.04375	6.9878	6.20034	4.99392	5.06527	9.6691	8.61852	13.743	15.8089	10.507	8.66264
Sobic.001G015300	2.72464	2.38182	3.37185	5.72021	3.53126	5.50421	4.12085	4.29231	2.71579	2.32884	1.79821	1.5706	2.33476	2.71343	5.9903	7.33122	5.79658	3.19959	4.74011	3.46104	4.16902	4.41928	1.87024	1.56777	1.62368	3.12264	5.88989	6.98405	3.07186	2.27228	4.54146	2.68387	3.63176	1.59925	2.07205	1.70295
Seita.9G014100	0.544197	0.655045	0.815965	0.929151	1.35901	0.564417	0.390337	0.389572	0.716345	0.3916	0.422467	0.462762	0.449832	0.476554	0.889178	1.21823	1.0763	0.644351	0.224849	0.590967	0.403519	0.559952	0.464831	0.246753	0.313989	0.339462	0.56939	1.34018	1.51399	1.06879	0.204923	0.687312	0.413083	0.765417	0.424839	0.704628
Sobic.006G112100	20.4398	18.4731	15.8616	14.5957	7.61201	5.64456	17.6466	15.4478	22.2498	21.4203	27.3936	23.4556	16.9508	14.425	13.7718	10.3548	5.40549	5.94756	15.9305	15.8233	16.2834	19.7722	19.3376	19.034	16.4307	15.07	13.2759	11.8876	6.06687	6.30549	17.8389	18.2415	20.1317	21.7425	21.5912	22.6177
Seita.7G129600	22.9016	22.2548	17.7399	15.5145	13.6782	16.912	20.1465	17.5661	26.9831	47.7724	34.5798	20.0617	21.2624	21.8781	17.0023	16.7576	10.7963	16.871	20.2778	16.9703	42.2368	42.9865	33.4826	17.0357	19.0108	18.1871	17.3787	17.1786	14.8706	19.5196	17.3269	15.0113	34.3215	39.5255	35.0672	17.508
Sobic.002G001600	24.8134	24.75	26.5897	27.5611	26.5459	24.2894	29.0497	30.7708	34.9734	40.9545	19.9164	24.158	23.9952	23.5441	26.6248	25.0115	23.4876	22.9308	25.3546	27.474	41.4192	35.8225	18.3248	22.6771	25.1146	28.6575	27.2752	31.8012	24.2108	24.4791	31.1125	34.2954	40.1298	31.7209	19.0563	27.8146
Seita.J004600	28.695	26.7461	28.7761	24.428	27.8608	23.8423	28.5958	28.3557	39.9363	45.9939	20.6331	22.4188	28.7355	29.8738	25.4545	24.1282	20.8568	28.2398	23.9446	26.0694	45.2006	49.9364	17.5112	23.2523	25.8058	24.0357	26.5593	24.9716	28.1951	28.7306	24.3348	31.3482	46.7356	46.8725	21.7037	19.9822
Sobic.008G107900	22.5208	19.6484	23.5827	26.834	20.6488	12.8321	12.6813	28.8657	28.2704	22.0365	17.8721	27.6816	19.9988	20.9341	19.6242	18.4852	14.1013	11.1061	20.2105	17.5388	21.0586	20.1511	13.6974	21.7409	25.4375	23.5015	16.929	20.5296	13.965	9.77988	23.9759	27.352	18.2263	20.0983	9.66129	20.5015
Seita.3G355200	32.7623	32.6196	24.9816	26.9329	20.4541	14.6301	32.6381	23.4534	33.3247	33.5295	19.5463	26.5698	29.338	28.7739	24.7379	21.7307	17.439	19.102	23.877	27.7541	33.9203	33.0208	13.9921	30.8453	29.1714	28.2968	29.8354	26.7794	22.7866	15.8307	25.9305	36.3209	38.3394	38.5116	22.066	21.4067
Sobic.003G096500	12.6939	15.8151	15.7321	6.3705	6.99084	1.65601	12.3724	9.44473	22.708	18.169	4.08663	11.5575	13.9151	13.2925	8.98462	8.62634	2.93095	1.64408	9.10732	8.95795	17.7688	10.9216	3.25539	8.36857	7.27433	8.92355	8.03193	4.67546	2.92735	1.74354	4.90154	2.84108	14.0382	8.06802	2.6959	5.77818
Seita.5G078600	4.02459	4.29271	2.75	3.26951	1.34136	1.01477	3.09339	2.10075	2.50924	5.69049	2.39848	3.87361	3.90723	2.81136	2.10084	1.97608	1.18029	1.26095	2.22603	2.88356	3.18621	3.56944	2.4996	2.68543	3.2345	2.97461	2.85565	2.55815	1.74199	0.752776	1.74584	1.13929	2.47012	2.86456	2.35158	4.8945
Sobic.009G097100	16.9125	21.962	18.0274	8.65299	8.10301	17.1601	22.6973	16.971	29.9712	19.253	31.6648	28.3114	13.5236	12.638	10.5675	8.77258	7.21791	23.4651	8.19232	14.2688	11.3742	10.4527	15.862	17.2568	18.2927	14.3687	13.1911	6.83437	12.41	30.2677	12.7037	10.9662	15.6168	21.4696	19.5626	18.7759
Seita.3G284700	4.51882	3.29334	3.86739	3.20541	4.25222	25.6072	4.88532	8.4763	6.95925	5.42894	3.25381	5.49475	4.00592	4.12919	3.15182	3.6023	9.51	20.274	5.6012	6.8748	3.78125	3.57501	3.10626	5.3451	4.09772	4.4497	3.6284	3.80459	6.87598	24.6585	6.34609	10.1902	4.50718	5.41461	3.99386	6.21844
Sobic.001G298500	4.39222	4.43258	4.40759	5.63837	8.49864	17.0238	7.97569	7.53415	6.25083	6.44013	10.2256	6.83957	3.15889	3.92216	3.71003	2.85458	5.50833	9.73465	5.18476	3.99977	5.49566	5.6817	4.65661	5.083	3.96389	3.02334	3.99269	4.22971	4.66175	10.716	5.89636	5.05956	4.57305	4.16311	3.79768	5.84837
Seita.9G324100	9.4661	9.77285	12.3354	9.07353	12.5247	14.2961	8.48124	11.0325	5.88249	8.31748	6.96188	6.2137	7.99625	9.15441	11.742	15.9682	17.5467	9.65303	10.6356	12.9247	7.71687	8.70588	6.47512	7.45484	10.0504	10.5506	12.0805	14.8911	14.8651	9.78482	11.8402	8.22205	11.3874	8.49018	6.65016	9.6047
Sobic.001G050500	5.26719	5.36988	3.22256	3.20017	3.20894	3.39741	4.62106	4.89117	6.33796	6.28441	5.02011	4.68331	3.96134	3.68942	3.14986	2.3155	2.12766	4.50762	3.53699	3.5851	4.08661	5.03108	3.79408	4.03007	3.53809	3.60073	2.87882	3.54701	2.73035	5.20645	4.28439	5.25223	5.67013	8.38256	4.10732	4.82929
Seita.9G048400	4.66394	4.53652	4.912	6.75658	7.05887	12.8504	6.7582	5.28805	7.89258	7.81064	3.94983	4.4868	5.06239	4.79424	4.17065	4.33896	8.7128	11.0547	3.77619	3.90516	5.81272	8.5519	3.99559	4.1227	5.43634	5.2625	4.97609	4.83112	8.84399	10.8914	5.01449	3.78419	6.53218	8.73497	3.87681	4.35125
Sobic.007G219800	11.162	11.6658	10.2696	10.1345	9.65612	5.93876	11.8257	9.2531	9.17555	6.81825	8.33892	10.9863	10.763	9.36972	8.35761	9.01532	8.56026	6.56764	9.54743	8.58661	8.91544	6.64412	6.19459	10.7265	11.3576	10.6383	8.93596	11.891	8.71898	6.77945	9.38042	10.8309	9.58431	8.40345	4.64548	10.1395
Seita.6G195500	5.6392	5.62039	4.70437	3.25339	3.70392	3.20478	6.56039	4.9549	3.47581	2.4014	2.9585	6.56895	5.90651	5.85328	5.27828	3.91973	3.44947	2.92692	4.85147	4.50201	3.54372	2.87822	1.83201	4.72863	6.25976	4.71491	5.32679	3.70725	3.47597	2.73088	4.57667	5.30752	4.84737	3.13673	4.42719	4.26764
Sobic.007G011000	11.2065	16.0356	13.5765	14.9596	12.3537	40.485	14.1393	14.2763	11.4298	9.24308	7.12831	7.03195	14.1602	12.4366	12.754	12.6062	12.9843	28.5119	14.9022	9.77762	9.55167	6.77579	5.46323	6.58837	8.62841	12.8532	13.8419	10.9059	13.1751	19.6864	14.4055	7.40659	8.23629	7.29302	5.1914	7.0381
Seita.6G010600	12.8974	15.2937	17.737	18.1402	43.5735	53.336	20.4581	22.8644	5.66236	8.41779	4.59167	6.24046	9.09916	14.327	18.0594	26.4462	64.4689	37.9874	19.89	20.8749	7.89433	7.82989	4.25963	6.92823	8.63698	15.9879	16.7647	36.519	67.1321	38.2141	21.2001	17.6795	7.23338	7.9574	5.19086	8.15479
Sobic.001G092200	3.83765	4.27129	4.78535	4.57755	4.4278	3.53297	5.2164	4.45039	4.27492	3.37222	2.19327	5.03859	5.52145	5.33812	4.33374	4.83961	3.89714	3.11718	5.86246	4.19662	3.63806	3.09697	1.51186	5.0796	5.93753	5.01467	4.77853	4.53861	3.78038	2.1631	4.24759	5.1004	3.43616	3.4448	1.70207	5.38179
Seita.9G095100	7.69342	6.14826	5.83173	5.34475	7.00632	12.4408	6.74606	6.51169	6.51914	5.62798	4.2899	6.26569	6.11098	5.95133	6.11813	6.36952	5.98631	9.31882	5.145	6.42859	6.31624	4.74351	3.74666	6.78584	5.53172	5.38971	5.65514	6.33437	8.01224	12.8903	6.91231	6.17386	6.42614	5.77054	4.95828	6.6044
Sobic.002G395300	3.40895	3.50826	3.19778	4.67512	4.08751	3.01914	9.20578	15.0813	5.06417	3.60678	1.30254	2.85703	4.58365	5.32292	3.6511	5.9872	5.55472	4.73679	13.8634	15.6752	3.28357	3.96661	1.18246	4.46417	3.14791	5.03689	6.92003	6.74311	6.10262	4.42769	10.6597	12.6642	5.1758	4.99413	1.50009	3.6417
Seita.2G411000	0.769105	1.34657	1.8064	1.35295	2.02543	9.86225	3.69109	4.32453	1.80726	0.644005	0.43423	0.634196	1.32928	1.98507	1.99404	1.60991	1.72086	11.7105	5.97996	7.69401	0.995411	0.848168	0.19673	0.919387	1.29093	2.65711	2.61967	1.66006	4.46545	23.8149	8.1092	17.7319	1.30914	1.60766	0.590786	1.75027
Sobic.004G162000	310.822	273.756	304.696	305.702	192.522	140.811	278.24	237.751	166.44	126.1	257.843	252.848	335.698	355.095	341.392	334.282	269.147	187.229	321.394	303.106	215.337	207.075	422.508	385.097	446.973	299.584	278.276	244.491	203.713	161.868	266.188	269.693	169.1	239.57	320.071	197.5
Seita.1G177500	297.674	216.585	177.426	106.171	90.144	72.412	230.977	178.756	136.461	49.942	145.633	284.139	328.831	303.482	225.646	159.812	79.4396	123.53	214.608	196.115	190.344	84.9179	96.5671	322.888	279.316	215.183	202.901	124.491	97.4397	116.936	206.53	269.389	167.036	108.182	176.601	244.166
Sobic.007G018700	10.3549	8.87379	10.9971	11.4903	10.4417	9.26448	12.457	10.1671	9.88883	13.4271	7.05362	10.1513	11.7637	11.2476	13.2216	13.4001	11.7855	9.7077	10.827	10.5396	14.3049	14.9242	6.69639	13.611	10.9418	10.9263	12.7508	11.5796	12.8131	11.8775	14.0563	8.38843	11.8242	11.9879	5.86374	10.8753
Seita.6G085300	2.39765	2.56537	2.14726	2.40806	2.53594	1.60906	3.31815	1.85774	1.75527	1.46145	1.97082	3.03831	3.11859	2.5217	3.01677	2.2552	2.55388	1.94323	2.56405	1.40397	1.98004	2.65803	1.33225	2.87779	2.38704	2.43632	2.0519	2.56493	1.84247	1.74112	1.80573	1.88818	2.60509	2.17347	1.21763	2.31315
Sobic.008G037700	4.62335	4.62401	4.8169	5.35505	7.18331	4.34109	4.16007	4.39797	3.05511	3.60141	2.04025	3.96386	3.72416	3.82412	4.47273	4.43371	4.79253	3.41448	3.51855	3.16009	2.71662	3.69045	1.9667	1.79076	4.40517	4.39017	4.35538	5.64126	5.68535	4.35009	3.14273	3.61524	3.46925	3.10071	2.09823	2.99443
Seita.7G325000	4.73009	4.86142	3.91082	3.66655	2.91286	2.97164	3.85242	3.26232	4.09006	3.00602	2.82531	4.07513	3.4194	4.28827	4.02926	3.81692	2.63476	3.6206	2.78794	3.05619	2.95002	3.14369	1.92174	3.21328	4.35621	4.41892	4.34511	3.50286	2.5921	4.49981	3.21759	3.33175	2.87409	3.21811	2.87128	3.39521
Sobic.003G190500	31.8415	41.4281	38.8129	37.4916	28.1695	22.6531	36.4734	32.0535	33.2101	31.7384	42.1359	42.9814	32.1609	35.4728	32.4115	31.7186	23.7343	19.1413	28.7563	28.7794	27.2768	23.4744	24.6291	30.6649	41.085	35.202	36.1359	32.9337	26.817	22.5966	34.5585	29.9626	28.9138	39.9993	31.9186	45.377
Seita.5G202400	27.9679	31.4946	31.6628	30.4347	24.7672	15.3881	30.2302	31.0343	31.218	25.989	17.9443	33.5993	34.169	29.9566	29.0861	31.3275	26.223	22.6148	28.1925	27.4708	35.487	30.5586	20.8892	28.1688	31.5971	33.7155	34.5341	30.8821	28.8872	23.7966	30.2154	30.964	32.7828	35.8849	20.8408	40.0996
Sobic.004G034500	413.024	361.016	422.334	386.729	343.418	320.717	301.142	364.875	316.813	293.423	155.392	336.246	407.719	430.801	439.337	407.588	430.638	322.819	408.037	388.149	437.733	497.445	249.397	436.786	459.871	484.048	533.632	438.563	452.113	410.405	420.155	420.011	479.782	372.432	170.085	218.741
Seita.1G093900	326.391	319.791	356.24	351.181	259.185	221.758	315.023	312.944	332.69	283.066	176.993	292.58	316.088	290.775	285.331	313.833	305.646	194.924	297.306	306.506	305.476	317.704	218.507	299.975	381.185	408.529	410.18	388.353	346.093	238.206	368.397	391.741	367.791	384.973	217.053	364.722
Sobic.010G248100	7.86437	7.72709	8.29242	11.3907	10.3647	8.54092	9.05048	7.25156	8.68452	7.81599	8.58553	10.5883	5.36071	6.70465	5.27357	6.48978	6.41755	5.27319	5.44611	5.89742	5.51213	6.6816	6.89081	8.72425	5.11647	6.64423	5.21333	8.19938	6.39462	7.24654	5.42778	6.8952	6.75061	7.96965	6.39991	8.15735
Seita.4G244700	6.10463	4.99204	5.63277	4.61587	6.83844	6.33146	5.65475	5.7935	5.25975	4.56856	4.28776	5.58663	5.49662	6.18992	4.14526	5.50348	5.09007	5.55721	4.23384	4.21433	4.43171	4.11831	4.4519	5.12081	5.0094	5.40649	6.32642	7.09286	6.26595	6.75318	4.75077	4.00923	6.5977	4.88508	5.0941	4.02743
Sobic.010G053900	5.87032	4.8989	5.41255	6.10438	11.3979	13.7975	4.54094	9.76473	8.90423	4.66186	4.94615	6.10838	7.65199	6.79966	6.44147	7.03638	10.6186	12.7319	10.4746	8.56406	7.70867	7.00349	5.1894	9.06725	7.73567	6.93034	9.28309	5.65884	9.55769	9.41802	9.686	9.13336	9.0301	6.07404	5.34756	6.37882
Seita.4G059600	4.44373	3.16971	5.12531	4.91759	5.79521	6.5292	4.81646	5.65532	5.43584	4.83204	1.53321	2.93904	2.90794	3.36798	3.88706	5.10542	6.29315	5.31471	3.62108	3.97669	4.29571	3.4226	0.893096	3.24624	3.54519	4.40666	5.51047	6.48504	8.77933	6.02604	4.95802	4.36517	3.49803	4.52909	2.72086	3.72929
Sobic.005G070400	5.85245	7.89874	7.81776	7.48063	7.59354	7.89332	8.53039	6.05545	6.50308	5.55234	10.9589	10.2462	5.26759	4.29074	4.10627	4.65915	4.98603	6.31061	3.38604	3.84192	6.49609	6.57488	6.02794	8.66255	7.40221	6.39979	3.91694	3.66178	5.58806	6.05153	7.23612	4.04218	6.86454	11.624	7.36271	7.74692
Seita.8G063600	3.18238	3.3104	2.77326	2.66646	12.8039	15.1737	5.22469	17.3646	2.49652	1.73023	4.07179	2.65605	3.61701	3.38981	2.96755	3.65625	15.1834	11.2852	5.3691	7.63175	1.81786	2.56599	3.62435	2.88595	3.26429	3.24067	2.02601	5.00151	9.90146	15.1788	4.23864	11.7453	2.21434	2.11909	3.36124	2.09843
Sobic.002G342500	17.3661	20.6163	16.388	17.752	16.0544	13.2209	19.5751	20.4627	24.5347	24.6161	19.7099	21.3381	16.3488	15.0798	14.7571	14.3145	13.5904	11.0533	15.9552	19.5675	20.9853	20.656	14.8076	17.2107	14.1665	14.7012	14.0233	16.1555	12.8904	12.0127	17.6817	18.7704	22.4607	22.1914	14.1089	22.9657
Seita.2G356400	12.3055	12.4103	11.9519	11.6611	11.5275	15.9381	12.7708	14.5666	20.6299	15.0491	12.3715	14.4194	12.2401	12.8519	10.6347	11.9501	11.0754	15.337	11.3363	16.2829	15.7866	13.7745	12.5195	12.6543	11.9881	13.0184	13.1656	10.9752	13.6454	14.9995	10.9082	16.0919	15.0762	13.9989	11.875	11.5878
Sobic.003G184500	2.22182	3.13113	2.21746	1.95077	1.93614	1.93718	1.97142	2.19335	2.33086	1.61508	2.77836	2.64054	3.69055	3.34582	2.7766	2.48843	1.48848	3.33323	1.60723	3.3579	2.90326	3.6806	3.57841	2.63203	2.79636	2.82508	1.35096	2.85625	1.07069	1.90285	1.40968	4.89024	2.01785	2.84874	2.23725	1.68607
Seita.5G194000	6.21429	4.22486	4.89775	2.7999	6.66014	7.7208	5.12593	4.9676	7.68432	4.47175	5.09224	4.99079	5.80557	5.60894	4.26917	3.78142	3.77818	9.50404	4.68051	7.07641	7.06539	5.52481	4.03304	5.45934	5.01306	5.29275	4.17984	3.59705	6.0134	7.15573	4.84261	6.90018	7.0101	6.17532	7.20563	3.96727
Sobic.003G279900	3.56895	3.07707	3.12121	3.58943	2.73391	0.871676	3.62623	2.79235	3.16073	2.72362	3.71852	3.92171	3.43713	2.77968	3.46206	3.20121	1.71931	1.46896	3.32835	2.98105	2.64263	2.10273	1.91438	3.22425	3.97006	2.45707	3.06677	3.97916	1.96345	1.26809	2.91253	3.34785	2.30187	2.60091	1.92014	4.7181
Seita.5G301100	2.96189	2.86238	2.29215	1.74007	1.71793	1.18914	2.74126	2.18871	2.92698	1.98009	1.08786	2.16659	1.65852	3.1706	2.78165	1.87404	1.41095	1.68665	2.13174	2.14429	2.41821	2.81479	1.5746	2.07948	2.89111	2.23727	1.67565	1.54451	1.20193	1.6084	2.20667	1.93074	2.56255	2.00992	2.28155	2.14434
Sobic.001G189600	6.69607	8.25501	8.33477	6.96306	3.85221	2.26536	9.36916	6.06503	10.3756	7.40669	5.90431	7.44664	8.61925	7.38772	5.88113	6.73935	4.28006	2.07	8.22304	6.68009	8.96591	7.20779	6.4208	8.43155	5.53739	8.04637	6.54349	5.33226	4.0883	2.72609	6.88499	6.27212	8.82061	7.84647	4.9472	7.89534
Seita.9G186700	5.11909	5.14853	5.19574	3.96224	2.86356	1.38042	3.5249	3.98706	5.68478	6.95474	2.22545	3.48244	4.78151	4.83198	4.62313	4.1909	2.08788	1.85142	2.7073	3.81721	6.96399	4.83482	2.18112	3.52812	3.93813	4.16591	4.24405	4.91337	1.98144	2.5278	3.64967	4.65503	7.61605	6.21081	2.44481	3.7118
Sobic.002G132000	15.8628	16.3573	16.5613	18.2931	18.3489	15.4311	16.4652	15.4035	22.9149	22.2782	23.2491	15.854	13.2865	13.163	13.9974	15.5063	14.5345	9.853	12.8068	16.359	13.2261	15.4341	14.5044	15.1366	12.7845	12.9946	12.3115	11.9641	10.1405	10.6758	17.7758	14.1646	13.8323	16.8198	15.7325	19.3831
Seita.2G130800	20.038	24.2232	21.884	21.5949	22.3754	31.0271	24.8171	19.4354	24.7283	27.0256	20.8906	19.1256	19.2667	19.8995	18.2888	18.5017	20.8243	26.2682	17.9688	27.7082	21.0663	26.4976	15.6769	18.5476	15.8892	17.8132	19.528	21.4301	24.7683	32.7367	18.5389	20.999	23.9929	24.2359	16.8662	16.5403
Sobic.005G112100	22.7529	28.6254	26.8226	21.5241	18.9526	11.4788	24.2004	22.5528	17.851	16.7783	26.6385	29.4465	28.5462	27.9362	26.3303	25.4196	16.1758	10.439	24.7174	23.2355	14.1418	16.2767	21.4019	31.6422	24.2463	21.9848	22.1077	17.0856	13.1683	7.47909	22.4976	15.6531	14.4962	22.3653	19.2204	27.5512
Seita.8G116200	21.6947	22.7902	23.5361	20.5036	19.701	15.8187	26.2556	23.0416	26.0558	16.5007	20.6866	26.3866	32.7682	29.185	31.0923	25.0046	22.7452	21.2293	25.8047	30.1273	27.1424	14.3549	22.1444	33.1476	21.9159	22.9143	27.514	20.7233	21.884	16.9694	25.5478	26.9683	23.2878	19.2329	21.6883	26.6717
Sobic.002G251700	11.6291	14.6065	10.5812	13.1684	11.824	19.6938	19.4073	14.925	17.1968	16.0623	11.0049	11.7365	11.9431	12.8475	12.3727	10.5626	13.5066	15.6088	19.9482	17.0364	16.8142	12.981	7.43283	12.5712	11.5649	12.7121	12.0118	11.4752	14.1382	14.7647	16.0796	12.8516	16.1296	12.9801	7.61674	12.4346
Seita.2G258300	14.755	14.7516	16.0158	14.8827	14.477	12.7794	19.3916	19.5081	16.1089	17.2223	7.57441	13.0396	11.6305	13.8388	15.4404	13.0145	13.0215	14.7849	18.3504	20.1975	15.5545	12.9609	6.48014	10.9431	12.9134	14.54	14.7716	15.5355	19.5133	17.6305	20.3972	17.5707	16.4703	14.0408	7.15889	13.81
Sobic.007G006700	5.6299	6.4507	6.54967	5.8759	3.32816	3.06633	5.28925	5.59172	5.57323	7.50948	6.07386	5.12378	3.92831	5.42313	4.61492	4.54339	2.86417	1.74285	4.57527	4.59974	8.9804	8.63126	3.58567	5.16806	8.33619	9.07612	8.41424	5.81919	3.32677	3.19387	7.32558	5.43382	10.7864	8.41924	4.27525	6.15873
Seita.6G007100	9.74637	9.78965	9.72714	11.0184	6.88787	3.09444	10.4244	9.34076	8.06107	9.38938	1.99021	5.63802	7.34387	7.5051	9.02113	8.22683	5.89794	2.45503	13.3136	7.296	8.39039	8.64615	2.6917	7.51575	9.72518	9.97684	8.72096	9.81356	5.93466	3.08795	14.9134	8.97673	8.95832	8.04417	1.89989	7.66908
Sobic.007G211800	13.6519	11.417	10.3348	11.6918	11.4937	7.90947	10.6965	11.0678	8.71266	9.36065	3.53855	8.6666	11.6007	10.6392	11.3118	10.3443	12.0358	9.62524	9.52633	10.1	14.4251	13.7971	5.23189	12.5806	12.6857	12.9529	13.8696	10.4397	10.0991	13.1454	14.2789	12.8192	13.4392	9.76156	3.66082	5.11093
Seita.6G203900	20.2657	21.6088	21.5909	24.098	18.0871	15.0237	22.1387	18.9844	20.4011	20.7671	13.1194	18.3188	17.097	16.8448	21.8683	20.1629	19.9319	12.8036	19.8254	15.2262	21.2339	28.12	16.3199	21.7884	20.8587	17.6974	16.433	20.2288	16.2411	12.5442	21.434	15.5859	15.3302	23.7128	12.4597	26.691
Sobic.003G119400	78.5472	62.2847	63.2639	47.247	25.0433	16.3861	71.2006	64.4165	57.8592	55.5086	51.7808	76.7378	78.6189	76.2776	64.5582	53.5845	23.7213	17.3977	69.516	85.0722	70.0296	58.5619	49.8721	71.3255	81.1747	67.6366	57.6997	67.1672	33.1925	16.7084	64.8674	90.9631	64.8506	56.9852	35.8032	72.0802
Seita.5G054900	73.4925	65.118	62.1608	49.2333	39.6694	29.5762	76.8746	68.2844	68.2498	49.359	48.2376	67.2688	81.117	80.835	64.9304	57.2879	32.6368	42.1082	67.8672	71.6685	78.5626	62.9753	38.1569	69.5974	78.1814	70.1611	62.7822	51.1447	43.1515	37.2656	64.6215	73.9174	80.0953	64.0899	54.7368	83.3462
Sobic.008G102000	175.628	150.399	167.722	181.506	151.003	151.812	156.105	155.805	159.674	175.749	93.1973	112.715	117.815	122.789	147.918	145.898	168.135	144.886	148.105	144.759	212.078	208.602	115.751	152.753	179.256	190.252	173.708	144.505	146.264	162.527	180.891	142.143	184.332	201.193	97.1562	84.2106
Seita.3G359500	245.664	273.407	291.132	273.421	182.88	163.218	230.97	240.631	335.869	464.632	206.168	235.549	196.519	177.618	223.419	222.9	206.537	120.421	226.074	228.049	316.204	519.898	271.919	230.435	264.906	283.107	226.684	244.529	160.199	125.028	261.55	233.129	298.178	452.659	192.809	222.37
Sobic.003G110200	16.3941	19.5952	14.1661	16.8784	11.8752	6.63472	27.1663	50.5572	25.3582	8.76674	28.3752	24.2328	27.1368	28.4465	20.8884	20.5771	14.6923	12.3416	49.9094	95.3473	13.2759	9.53346	23.4485	26.4925	20.8385	19.8168	19.286	17.8648	13.5186	5.92489	27.5863	80.8469	19.929	22.6945	21.1696	18.4041
Seita.5G064400	41.8721	37.6873	39.2882	34.2967	33.0655	46.0688	50.002	62.5421	61.2118	34.8541	30.7488	46.9938	43.4397	42.8222	40.0494	38.8147	33.7223	41.4167	39.3353	53.4588	54.1521	33.1253	20.8395	40.3451	48.246	48.0571	48.716	41.5901	47.0206	54.4534	47.089	73.2512	65.7152	42.4227	33.0521	38.4642
Sobic.001G280300	12.81	15.5941	12.7754	7.18522	7.06503	23.5729	15.8367	22.3867	20.6093	17.9045	6.26678	14.0294	12.0798	10.8957	8.73152	8.63326	6.23523	18.627	16.2139	14.8889	13.956	10.9129	4.70367	8.6567	8.17935	9.13671	7.89147	5.89907	6.88647	13.7675	8.11539	11.5709	11.6621	9.19223	4.69404	6.52425
Seita.9G303400	13.1643	13.2565	11.194	9.40189	4.12546	8.0314	11.8492	17.1899	26.8467	28.4877	10.3436	16.0128	13.5486	12.2503	8.36935	7.51571	5.0435	11.0661	15.0224	21.3033	20.8531	26.919	12.6136	14.864	13.73	13.0651	12.3756	8.12172	6.81538	11.7736	15.9961	18.3867	27.3933	28.3947	12.7069	19.9576
Sobic.008G130000	71.9541	60.1295	56.6149	45.3476	32.6793	52.7112	64.808	72.8962	77.3743	97.074	63.6809	55.0696	50.424	50.1007	37.5568	34.465	34.4927	54.3815	55.5665	53.9479	74.813	82.1552	74.744	59.6336	69.9793	64.6697	54.8258	46.2315	45.3021	80.6326	70.4339	68.7228	88.5158	81.7107	94.2503	50.3131
Seita.3G334900	22.723	23.6465	24.8277	20.2425	24.7874	46.4966	26.9129	26.5395	30.7937	38.7435	22.7308	21.7628	18.212	21.1325	17.003	18.5838	26.6138	39.1289	21.6629	19.268	26.1234	34.0275	20.7133	19.5073	23.0241	25.6224	21.8802	22.9575	33.0505	44.7789	25.2989	21.5618	32.8673	35.6156	20.024	21.972
Sobic.004G172500	6.63958	6.38858	6.82145	6.26346	4.79405	4.24836	6.89712	8.34689	6.82697	5.25439	7.05396	7.88618	6.28874	6.77907	5.66838	5.84223	4.15593	3.92549	7.31399	9.19574	4.78353	5.47645	6.69051	6.95115	7.50163	6.98273	6.6817	6.64698	3.72217	3.93621	7.10049	10.673	5.58261	6.44774	7.73793	7.78755
Seita.1G189200	5.44975	6.20117	6.46522	4.82471	6.09188	6.684	6.75069	10.3044	6.79068	6.27456	6.31249	7.20881	5.32705	5.45412	5.29387	4.62907	5.4139	5.12121	5.80797	9.48778	6.3287	5.15311	5.54596	5.80504	6.05585	5.29637	4.75817	5.5279	5.98509	5.12101	6.14562	8.98061	6.41304	5.92473	5.35482	5.52561
Sobic.002G394500	2.74637	3.32695	2.49141	1.93366	2.20343	0.77496	2.80235	4.09089	3.30261	2.80998	1.78393	2.69165	3.76379	3.38076	2.74616	2.75595	1.16433	0.663264	2.70231	3.90442	2.94467	3.49193	3.34858	2.77064	3.50892	1.88845	1.4212	3.14707	1.21544	0.54908	2.57571	6.89398	3.13537	4.23768	2.44243	1.80107
Seita.2G410300	9.36444	6.87875	5.30241	3.13324	4.93715	2.1158	10.6441	7.23727	5.80964	2.66505	9.89029	7.18725	8.38206	9.26262	5.24104	5.28186	2.20454	3.55588	6.73911	6.4052	7.10159	5.77658	4.35038	6.72287	7.80501	4.537	5.00013	3.15026	3.2862	2.76844	5.31114	9.9952	6.51257	5.78957	8.84821	2.42426
Sobic.006G091100	3.53622	4.82226	4.31743	5.73258	4.63759	10.9687	4.47929	4.57847	4.14639	8.64129	5.73425	3.85015	3.89188	3.25851	3.85071	3.63746	5.15119	10.7015	4.30732	4.57405	4.78934	4.12962	3.57399	3.16253	3.26748	4.43786	4.42489	4.99507	5.1771	11.5546	4.86121	5.03874	4.28617	4.50318	4.01155	6.63286
Seita.7G109300	9.21002	10.3511	10.5691	11.2762	11.5193	15.6528	9.94798	10.7263	6.44609	10.2475	8.41159	8.33637	9.75614	11.1579	9.70278	9.5703	16.1914	18.761	9.2096	12.1027	7.77417	7.10854	8.71068	8.17667	11.5905	11.4084	9.74822	13.645	13.2935	17.8928	7.65513	12.2381	9.36055	7.91342	6.71019	9.75392
Sobic.002G183300	2.18655	1.55746	1.62243	1.02634	1.30595	0.449898	1.72455	1.56529	0.743376	0.470282	0.789054	2.52644	2.49588	1.67369	1.57264	1.66653	0.947591	0.441687	1.41717	1.54491	0.786378	0.594949	0.57109	2.38615	3.37626	1.76445	1.45086	1.62156	1.23534	0.400032	1.4944	2.30653	0.870155	1.20097	0.652363	3.06683
Seita.2G187100	3.14398	3.17701	2.41747	1.64021	2.26818	1.49453	2.60588	2.60077	1.58853	1.0055	0.768372	3.71321	2.8244	3.28451	2.49069	2.37395	1.59674	1.71089	2.29132	2.24451	1.9168	1.14455	0.860051	3.00953	3.53843	2.6987	2.92403	2.09558	2.04936	1.91122	2.14856	3.04428	1.92246	1.55946	1.86086	3.39237
Sobic.008G070800	12.2025	12.5502	13.338	12.8659	11.1164	8.27202	12.5032	12.2641	11.299	11.6242	11.3581	11.5215	14.0568	14.2431	13.0462	13.5909	10.3971	8.01779	11.7357	13.4314	13.4283	12.1485	9.79621	13.3548	12.6579	10.8844	12.1741	11.72	10.2351	6.55559	11.0084	12.9501	12.0091	11.1708	10.4869	11.3662
Seita.7G276200	15.3544	13.6573	14.9014	13.599	11.3441	6.83008	17.3254	13.1171	15.8881	14.6137	12.3618	16.3122	14.698	15.4384	13.4364	11.8957	10.5018	10.187	13.8661	14.2821	15.5939	13.9964	11.3283	13.391	15.2375	12.1993	12.4493	11.1685	11.1805	7.68387	12.6387	12.9579	18.1955	14.9818	13.2532	14.4014
Sobic.002G130700	32.3504	47.0507	34.078	23.8729	18.854	9.47896	43.0567	38.5744	51.0591	46.5413	48.6614	47.7771	31.8335	29.8755	25.3292	21.4316	13.6109	9.75657	28.5804	31.1109	43.9759	32.4121	25.3482	31.4158	30.9773	32.3778	22.2316	16.5107	11.4267	11.7033	27.3684	20.1148	35.6127	43.336	28.4199	35.4923
Seita.2G129000	16.8109	17.8982	13.372	8.95484	4.54971	4.72392	16.7267	12.9947	29.3333	18.1157	19.115	21.8772	24.9167	22.9007	16.434	11.7585	5.4158	5.38401	19.5374	22.9021	28.7703	20.9885	16.9431	21.7786	24.8036	23.651	18.2865	13.7634	8.49434	7.52797	21.0803	17.4876	33.8189	33.2616	22.361	23.4467
Sobic.001G162100	11.3471	13.5303	10.6671	10.2749	3.95109	7.14002	18.0268	14.5628	15.7311	14.0249	13.4858	14.8981	11.3097	9.74725	10.7196	6.29186	4.01113	7.52055	12.839	13.6252	10.8166	10.7137	7.92254	10.909	9.2174	9.06321	8.43737	7.67597	3.75184	8.40719	11.5426	13.222	9.79456	11.5197	7.35181	14.0743
Seita.9G163600	25.0158	25.521	26.8749	26.8975	14.6958	15.78	27.3885	21.1449	23.1055	22.7478	13.7703	18.6458	20.828	22.8613	26.2033	22.1755	16.3659	21.6399	28.0394	24.1264	18.4794	17.847	12.6514	17.2891	18.6435	21.9011	25.062	22.2111	16.6476	25.7598	32.3852	22.8644	18.1033	17.9289	13.1846	18.6861
Sobic.002G320200	6.29029	6.37035	5.33489	3.66199	1.53919	0.469065	5.76866	5.6275	5.46838	5.13666	3.16163	6.63873	6.975	5.79759	4.08392	3.00314	1.68956	1.32496	4.06109	6.01904	8.56319	7.82755	3.84918	6.98429	6.97379	5.43789	4.32716	2.41521	1.67541	1.50941	5.53314	5.05356	9.12897	5.65591	4.18558	4.49171
Seita.2G334000	0.430019	0.306732	0.33065	0.326314	0.143183	0.0743328	0.329003	0.410448	0.891956	0.660135	0.51929	1.13764	0.710906	0.528518	0.383248	0.519517	0.201596	0.0925746	1.00682	1.29716	0.878628	0.496807	0.460932	1.23489	0.698387	1.183	0.828437	0.506872	0.312088	0.0402165	0.971568	1.12242	1.12432	0.981745	0.526594	1.11358
Sobic.007G204600	10.4091	16.4971	11.4923	14.6431	11.1834	10.2132	15.1635	14.7267	16.5851	10.4254	3.20555	17.6007	7.06428	8.46867	7.78454	9.52553	9.04546	8.78062	9.3062	8.94334	10.333	7.60907	1.0919	17.4741	15.2625	9.9065	12.7978	9.56527	12.4596	10.6465	17.1033	10.8164	10.9897	15.6105	1.11245	12.6074
Seita.6G211200	28.7533	31.0681	31.2871	35.2047	30.8005	29.9688	28.8192	27.571	30.3787	21.0718	2.25173	34.3702	25.4483	24.0459	28.2952	29.703	30.9778	21.8686	28.2935	27.0132	24.6494	17.6203	1.90092	30.5138	29.9299	30.4619	26.2767	30.1254	28.8763	25.157	29.2053	23.4136	27.3061	17.9073	1.77212	30.5758
Sobic.003G436500	201.968	199.191	207.5	254.541	198.251	140.253	234.088	158.169	225.305	181.514	251.77	226.676	195.187	224.102	227.426	207.813	188.375	142.041	194.286	223.909	215.367	194.745	163.288	210.487	236.984	233.861	192.432	205.643	154.044	156.181	216.212	186.535	193.277	235.844	173.125	281.698
Seita.5G462200	100.981	76.5962	91.0273	94.4047	80.5222	69.7213	89.5051	77.3303	96.6724	87.1143	119.886	92.0564	112.577	112.237	116.193	101.999	97.4094	107.13	100.279	114.4	114.164	103.006	167.858	118.889	104.625	105.901	102.074	106.581	109.966	91.6094	106.515	106.44	94.8387	113.61	159.51	170.315
Sobic.003G298200	19.3336	18.3578	18.4896	17.3775	15.7667	11.9023	19.5271	17.7295	18.1456	21.1578	11.3952	21.1797	17.5136	18.9541	19.0459	15.1014	15.1723	10.6667	15.5336	14.6277	18.818	19.6072	9.43505	15.8463	16.3407	17.7559	17.9104	19.443	15.7127	10.2082	17.8091	17.0221	15.8381	16.1015	7.51947	19.426
Seita.5G320900	13.457	11.8627	9.52737	10.7897	8.45429	10.8847	11.7528	9.59705	9.0747	15.6886	11.739	13.0506	12.068	11.484	10.9122	10.5378	9.13574	16.3618	9.82634	7.90418	13.3881	15.6204	10.5461	9.51721	11.4594	9.74661	10.1879	8.80749	9.50031	18.1419	10.1985	10.0479	13.1058	14.5746	9.32785	10.5933
Sobic.003G374200	32.1894	38.7888	40.0461	53.1407	57.5585	49.6378	48.0873	39.6319	48.8286	42.2086	35.6906	43.8203	35.7529	37.2786	43.9461	38.7785	55.5795	35.3478	27.1199	35.728	52.0994	45.7812	32.3509	30.606	28.6049	33.8118	36.9591	45.6002	49.4146	32.2141	32.3445	33.1451	51.2518	31.8361	24.0807	34.9344
Seita.5G399400	19.2941	21.1785	22.9683	21.0513	20.9707	9.53892	25.9286	21.0687	32.7308	26.2427	13.245	25.1629	21.361	22.5954	24.7093	29.6255	19.016	7.66163	16.935	16.3927	26.2903	20.8759	16.1939	20.126	20.5597	27.7068	27.6934	30.1997	18.2351	6.2267	19.6755	13.8381	29.8476	25.5295	13.9927	33.2232
Sobic.001G128600	81.2775	68.7391	78.6115	73.0296	60.6039	44.1912	64.9152	56.1672	33.5563	20.71	93.3739	58.4131	70.1942	72.3572	81.2645	73.7434	69.5946	52.2336	65.6553	53.3539	36.743	22.944	110.21	77.5715	82.6921	82.1002	83.2445	71.4093	76.3441	55.5476	73.7908	51.5974	36.582	24.5441	126.48	54.8418
Seita.9G130200	49.6326	47.3093	48.4997	53.7657	39.5563	33.5197	36.6826	36.6108	28.39	31.4856	52.4767	50.5357	51.191	48.4517	62.3552	54.5927	62.9361	37.8846	51.6526	37.4105	36.7277	37.2743	58.7442	61.7572	56.4199	54.2599	49.9706	53.7784	41.9279	34.9253	53.3162	39.3829	25.4309	29.7543	42.5345	58.5546
Sobic.004G063200	13.9512	11.505	12.3898	12.6974	19.674	76.1183	9.02188	14.4293	9.24498	13.1649	15.3596	12.3148	14.4584	13.0497	13.5915	16.4805	57.9433	130.189	8.50176	13.8626	8.00524	5.83194	13.4074	13.0571	10.7469	10.1959	14.5832	14.172	55.7574	109.351	7.64538	8.81703	6.88117	6.87023	10.973	8.95474
Seita.1G065300	15.9639	17.1664	19.6893	26.2064	17.7095	23.2132	25.3176	20.2144	8.75498	12.3765	9.29994	12.7337	12.9637	13.5619	19.5421	19.3263	23.1289	12.9525	29.5324	14.345	7.74076	7.55923	4.70782	9.29363	10.3268	15.4587	14.4527	16.0883	21.0953	12.6942	24.1664	14.2655	7.83492	8.20234	5.77633	10.4909
Sobic.003G127500	6.65807	7.17454	9.1206	7.0838	6.68538	6.39308	10.7214	8.9848	6.162	7.7738	7.06671	7.75559	6.89484	9.35737	9.84346	8.77095	7.06721	6.27641	7.01553	7.5516	10.802	8.54054	6.92078	7.64261	5.94862	7.02855	7.97898	9.67381	6.23879	4.93042	8.75092	9.36457	9.82573	8.15979	4.17665	7.11508
Seita.5G046100	6.31398	3.68489	2.54222	2.87476	3.44023	1.42878	6.19215	3.41873	2.85744	1.32174	3.56481	2.60322	3.98551	5.12175	3.20581	2.25171	2.05857	2.42198	3.60486	2.36865	3.08714	1.74076	1.19976	4.21631	5.06343	3.21695	3.56911	3.36358	2.83276	1.61045	3.74651	4.69768	4.7056	2.5273	2.95221	2.081
Sobic.003G298700	42.9552	48.1753	41.7107	41.2705	27.7393	7.53794	46.0031	48.6444	65.7717	65.4055	70.3998	61.8376	48.8292	42.7774	34.0152	19.9757	13.4425	4.46893	42.2269	42.8065	66.0475	58.3105	59.3338	52.1837	32.3008	28.5942	22.6107	25.9724	10.0434	4.5355	20.6288	50.3629	45.5602	33.7168	39.0301	43.2225
Seita.5G321500	31.724	30.9816	18.7615	13.5715	5.31701	8.3913	31.6428	28.5325	44.5365	28.681	31.7351	63.0061	42.5024	32.7756	22.5176	16.2506	6.43805	8.34213	32.769	27.36	36.332	29.5177	32.949	65.3578	38.2187	37.8411	23.6772	12.5841	8.39572	8.3631	32.4974	27.6973	38.68	30.2068	39.6178	66.7146
Sobic.005G013300	29.223	28.7073	25.8701	29.017	22.4061	13.4754	28.2356	29.7162	24.8576	19.0369	31.0705	37.9681	30.3384	26.0112	27.7474	27.1151	18.9412	14.9426	26.5725	32.3373	21.3687	19.9617	20.8819	31.1597	32.3157	28.1736	24.7069	29.6419	20.3986	10.8407	30.469	38.2857	22.8311	25.496	20.0169	45.4085
Seita.8G013100	18.4724	17.7493	17.9358	15.062	18.2111	13.3235	18.7332	19.8858	15.9505	10.5368	11.7222	18.9456	17.5447	19.4984	18.2064	17.4829	16.1313	15.4495	17.4496	15.4449	15.5462	12.4701	7.94925	19.8284	17.598	17.2686	16.7951	16.7237	16.0059	14.1594	16.2943	18.5179	16.594	12.0849	11.7274	18.7385
Sobic.009G028100	3.77911	2.83131	2.44472	3.77308	2.16031	0.708867	3.46436	3.99684	3.22082	2.11697	2.77902	3.94333	4.62355	4.26625	3.86636	3.32885	2.06579	1.30725	4.56251	5.8258	2.78761	2.41676	3.11678	4.15387	4.26552	4.97707	3.26047	4.50767	2.49877	1.44698	4.1203	7.18896	4.41576	3.5244	1.96381	4.71588
Seita.3G048700	14.1998	12.5403	13.7261	11.9298	11.0322	7.94811	13.9681	13.4244	19.6357	12.9753	7.46563	9.45546	13.7403	13.297	12.5214	12.1095	9.90616	8.87965	11.5943	14.1555	16.2671	16.454	6.4325	9.96444	14.2184	13.8866	12.5775	14.8019	12.0504	9.23276	12.618	14.5181	18.3636	17.0362	9.06701	13.1328
Sobic.003G076200	13.8235	15.074	11.1486	12.424	12.0137	39.0806	14.6378	21.013	21.5167	30.1696	14.13	16.8593	9.53441	10.3965	8.84394	8.5425	14.1975	32.6379	11.5327	23.757	20.2715	18.7608	7.97728	10.7727	8.3251	11.8651	7.22371	9.72658	16.5896	37.921	13.8273	17.5681	15.742	23.4109	6.41183	13.7799
Seita.5G098500	17.7723	17.7121	20.8935	16.0629	25.1793	54.7399	17.5314	15.3401	15.5407	10.0017	8.08859	17.3122	16.8368	16.3584	13.9626	18.691	53.3945	73.5745	13.8024	18.933	14.6063	14.0396	6.54393	13.8584	17.3727	19.2486	18.2616	23.0365	41.6263	68.1902	13.6464	19.2368	15.513	13.7207	6.98098	17.7704
Sobic.002G206300	2.91791	2.50584	3.28335	2.05724	1.91133	0.918952	2.9237	2.09914	1.94356	2.63476	2.71525	2.27563	2.28728	2.57352	2.24857	2.00711	1.9187	0.980054	2.75452	2.10595	2.38152	2.81239	2.53377	2.36547	2.61278	2.42626	2.49149	2.06571	1.5952	0.952502	2.75189	1.60593	2.45276	2.64332	2.81261	1.69135
Seita.2G209800	32.0293	32.3299	32.1558	29.1201	28.5736	21.9373	30.7472	26.7646	26.6129	30.3828	97.9994	38.5991	34.8842	27.7046	45.6011	33.327	32.4392	21.6832	37.0378	27.1256	36.0874	37.2657	107.611	38.8192	36.8829	32.632	28.825	31.4443	20.1753	27.6939	33.8819	28.3931	24.8731	35.9706	108.195	58.2516
Sobic.007G042400	5.68118	5.17536	5.21775	4.76791	5.62028	4.80283	5.10115	5.26547	6.68042	6.76999	4.40997	5.10844	5.2838	4.96841	4.81392	4.89434	4.68801	4.40913	4.82867	4.58154	5.23689	5.79048	3.6408	5.12214	4.98319	4.29065	4.59078	5.26238	5.21713	3.73707	4.66236	5.93991	5.72343	5.28512	3.62103	5.80899
Seita.6G060400	11.0199	9.79693	10.2274	9.98353	10.4944	7.49737	11.725	11.15	10.7035	10.6902	10.7746	10.6002	9.91899	10.2232	9.3536	9.97305	8.50612	8.35513	9.53106	8.76879	11.2951	12.4994	6.99942	9.3233	8.89779	8.94132	9.39947	10.4521	9.85531	6.70645	7.90408	8.31017	10.7142	10.7194	8.7342	7.59881
Sobic.007G181600	18.8824	20.8247	20.7419	19.281	19.0609	17.9305	23.9931	30.6301	15.0052	10.0314	7.61238	12.2747	25.9726	31.317	29.0475	30.7866	30.0536	21.4976	32.2294	27.2682	24.0414	14.0974	7.79893	18.5239	20.7984	22.7312	23.6862	21.7334	22.3561	14.4125	23.3667	17.3029	18.5453	8.74788	4.4986	18.1452
Seita.6G235000	27.9475	30.4376	34.0429	35.353	10.4027	7.38359	41.4041	35.8734	26.5124	17.2037	14.4138	21.6427	26.9759	28.9903	31.1809	28.2353	15.4941	6.04855	43.3477	30.3987	40.5952	17.8617	12.2953	19.6682	33.2161	37.7693	30.7624	29.5542	11.0652	5.38151	51.7631	28.5986	44.3109	17.4905	10.4977	19.7862
Sobic.001G448700	20.2923	16.8951	13.1113	9.32525	6.18013	9.15487	12.9047	10.9833	17.9997	16.3415	16.5615	19.8875	17.9481	14.2827	12.1142	7.47756	6.96035	10.7149	8.68308	13.2944	12.9172	11.8853	11.5473	16.3356	18.6604	18.7478	15.5793	12.2152	10.5512	10.5471	10.2271	15.7321	16.8444	16.3309	12.7286	15.3942
Seita.9G482800	23.3032	21.9434	23.4358	22.7195	37.1847	35.348	21.1887	17.375	22.93	20.97	18.3876	19.6888	19.2212	21.306	19.6865	24.2985	28.5984	27.8015	15.1126	10.8919	18.1747	19.7595	17.0891	16.5396	22.2139	23.5031	22.3757	24.3254	34.1388	23.3805	15.7839	15.5036	20.6811	20.0423	20.0185	15.8511
Sobic.007G145400	7.17132	7.89626	8.93215	7.80203	5.60209	3.41095	7.32193	7.46419	9.76904	6.73708	6.79401	8.02308	8.15696	7.69956	7.06556	5.8901	4.78118	2.91396	5.32824	5.83591	6.8117	7.30299	5.57011	7.07554	8.29424	6.86538	6.69858	7.68085	6.35964	3.97453	7.36739	8.02892	6.48722	7.0563	5.76268	9.78778
Seita.6G167700	7.10753	5.51352	5.59106	3.582	3.78588	1.71979	6.74187	6.40396	7.08348	5.56916	6.2473	7.75646	6.9094	6.49053	5.62057	4.64509	2.53827	2.78792	5.21038	5.74332	6.85748	6.4496	4.42101	6.44296	6.439	5.4126	5.80453	4.52332	3.10239	3.35957	6.54132	6.12711	7.55199	6.18911	6.14395	4.90753
Sobic.007G167900	25.9625	30.2744	27.6309	25.7913	22.223	13.3825	24.7223	28.0001	37.7357	37.477	22.8334	30.7623	25.7339	26.2934	25.7489	24.3087	14.4952	11.9022	22.1897	23.626	26.9568	26.0214	17.9518	26.2329	25.1165	26.0782	22.5374	22.3284	14.9288	12.5614	23.4468	23.8722	27.4776	27.5576	17.903	20.5337
Seita.6G249400	13.6484	14.8412	15.9883	10.701	6.57379	5.21412	14.6313	13.4114	19.681	16.3471	12.4845	15.1821	13.9891	12.5274	11.7535	8.77589	6.06592	6.27805	13.4209	13.434	16.2979	17.2604	11.4639	14.9257	15.3938	16.0525	13.2882	11.1039	6.17588	7.87138	13.1045	12.1133	17.3103	16.761	13.4667	13.6252
Sobic.004G096700	25.8187	31.1972	27.6677	29.0854	22.2984	15.1192	26.8534	26.8189	26.682	20.0478	24.1729	30.8777	29.6262	27.2274	29.4532	31.4506	23.0516	16.3934	26.9119	26.9532	24.3022	23.9267	19.8527	28.8846	26.9448	28.0693	28.7763	26.5977	23.3681	16.1683	29.206	26.5375	26.7926	27.9097	16.9523	35.5749
Seita.1G031700	25.5035	30.2171	29.8123	32.9476	32.7433	24.017	26.4855	30.5554	29.9575	33.1464	22.9163	29.8031	30.9104	27.4896	31.1428	34.2918	35.6485	28.2267	25.7941	28.3184	32.7322	38.1638	20.5341	28.2714	27.9253	28.6792	28.6253	32.3273	33.0442	29.2364	27.8878	24.4642	32.2253	41.296	22.6761	30.9962
Sobic.001G187100	0.997557	1.05952	0.55185	0.691544	0.35868	0.284198	0.612782	0.886497	1.0957	0.59415	1.46601	1.94627	1.75543	1.03993	0.800263	0.545862	0.286282	0.469915	1.13081	1.25842	1.12597	0.67112	0.955185	0.636424	2.15854	2.17357	0.599893	0.91981	0.532927	0.577597	1.19816	1.52038	0.858864	0.681236	0.602292	1.38379
Seita.9G184300	1.86338	1.51523	0.825288	0.76356	0.670085	1.00496	1.11201	1.36595	1.92659	0.600712	0.617201	1.77468	1.47866	1.29167	0.974282	0.858103	0.471725	0.83439	0.95468	0.998273	1.5917	0.775004	0.92876	1.72361	2.17893	1.85976	1.21806	0.489484	0.577006	1.79845	0.898144	1.39322	1.58417	0.984532	1.15006	1.4798
Sobic.010G219700	30.9102	26.6698	31.2077	37.7348	29.5218	31.1259	27.5501	35.3737	31.4368	28.6618	18.5533	26.1715	25.6457	24.8224	27.1138	25.7125	31.813	31.6033	28.6714	35.5541	36.0613	28.3916	19.7059	28.9762	32.9917	33.7204	33.4074	24.2599	29.6346	34.7696	43.8413	36.6531	36.9983	30.1464	20.2884	23.6724
Seita.4G186100	25.4577	25.2833	29.2015	32.11	26.6618	22.5436	22.5607	21.3807	25.3365	31.9906	7.12435	24.5791	19.6621	19.3895	21.6901	23.0546	26.9359	16.0463	19.7779	20.4884	22.0381	36.1164	8.61274	22.4018	20.4956	26.7215	24.7899	25.9978	24.2937	16.954	21.7962	20.0107	21.3773	34.8722	7.30915	26.2398
Sobic.007G123400	5.18446	4.62621	4.90374	5.37691	5.84683	3.04783	5.18431	5.48484	8.72905	8.10134	7.29495	7.9315	5.64773	4.6469	3.84722	3.88875	3.32137	2.23628	3.80656	4.57198	5.37466	7.6867	4.99433	8.69315	5.39445	4.82642	4.18173	4.25958	3.46998	2.6713	6.81411	6.35214	6.00538	7.87031	4.11347	6.15866
Seita.6G140600	5.57025	3.48424	2.37217	2.04842	2.65368	1.59985	5.80252	4.51514	5.57871	1.77599	3.81422	3.88653	6.16276	7.04627	4.98985	3.32519	0.78341	2.50902	4.6738	5.08735	7.15074	3.78698	1.99788	5.24569	4.96645	3.75014	4.30385	2.07796	1.40974	1.73114	3.48514	6.66715	5.46414	3.1024	4.62794	2.36714
Sobic.009G127800	12.8745	10.8916	11.4635	11.8606	12.5172	6.72849	9.59574	11.0343	9.22093	6.96215	10.1446	11.0879	14.4958	12.5624	10.7207	10.2051	6.73415	6.89862	9.43936	11.1073	9.08757	11.9905	12.032	9.94097	12.4829	9.6286	8.02705	16.5547	8.00463	6.00292	6.79561	21.4933	8.53063	8.61263	7.65864	8.51287
Seita.3G253100	29.6758	20.173	24.0879	14.9845	27.6932	25.4559	26.0549	26.9622	24.992	17.2763	22.98	21.9463	23.7461	29.7819	21.2115	24.3084	17.5733	31.6789	19.8209	18.2939	22.942	24.2878	14.4172	20.1837	23.9454	20.2136	21.8559	24.8257	28.5276	25.8859	17.7003	26.377	25.2359	21.2312	25.493	12.5674
Sobic.004G058600	67.5878	85.0055	73.8535	73.9056	67.134	60.282	78.1153	76.3262	83.5452	81.4938	43.6739	92.2357	63.4014	62.6991	61.9172	63.287	55.5607	53.2249	58.7432	56.0652	56.6096	61.8129	29.4351	63.2651	67.8461	62.0344	63.3458	58.8024	59.004	48.5081	80.0095	55.3771	61.8749	78.477	25.2021	121.494
Seita.1G069500	29.2362	36.0626	29.8435	31.5874	28.7647	22.3695	33.0698	32.8318	37.6364	45.5451	17.0625	33.0401	24.7154	25.4815	24.5382	26.0583	25.7718	21.8223	29.0923	34.0342	32.9674	44.0414	17.3275	25.278	28.1879	28.0636	28.3295	30.9644	27.8335	23.61	27.7796	30.1173	38.9586	47.95	17.8881	41.0931
Sobic.002G237000	2.6588	2.84701	2.80967	2.39617	1.49135	1.68809	2.69617	3.51043	2.86675	1.51249	3.25092	3.46816	3.2182	3.32873	2.34939	2.70196	1.41706	1.22116	2.61209	4.65267	3.65003	4.14579	4.19907	3.48181	3.82439	1.87373	2.04558	2.9801	1.31896	1.00066	2.15663	5.83238	2.89086	2.51369	2.16534	1.54115
Seita.2G242700	4.3685	3.8728	3.57017	1.56277	2.8676	1.81233	6.30261	4.7177	5.37701	3.1615	4.39257	3.96244	4.84905	5.33845	4.44955	3.56577	1.36044	2.20334	5.51802	4.87949	6.21931	3.78524	4.01361	6.28195	4.03284	3.44968	3.73122	3.46786	2.11364	2.03109	3.50934	4.60305	4.16868	3.23627	4.86049	4.09412
Sobic.001G526300	19.763	17.9553	16.9387	14.8222	14.3085	19.7905	20.3948	23.5761	19.9378	22.0386	13.1738	17.9255	17.7686	16.7396	15.8945	15.5541	13.7518	17.8826	19.1476	21.5865	19.4997	20.2343	12.7922	15.0736	16.3909	15.4246	15.3942	16.152	14.0665	17.938	19.1087	23.3426	20.2446	16.1452	11.492	16.6575
Seita.9G560600	19.1993	19.8275	17.8855	14.1066	13.6643	16.951	18.6937	20.6229	23.0978	25.2549	20.2736	20.7668	17.5598	18.9203	17.732	13.3846	10.6265	11.8802	18.3854	20.6194	19.7876	24.0038	17.7661	17.2992	18.2899	17.5935	17.2124	15.0155	14.3118	14.3349	17.7637	17.5555	20.0709	22.5029	19.9075	17.2073
Sobic.003G209600	6.28511	9.39665	8.64173	9.05615	7.9392	12.39	8.6702	9.64441	12.1272	23.0067	29.0418	6.90075	5.51282	6.58515	8.1548	5.84808	8.86863	11.1677	8.76779	8.25099	10.931	17.4132	12.9849	7.36132	6.55661	8.50118	9.46671	10.0934	7.75944	19.0922	16.4467	9.87067	14.1026	20.7139	13.8099	15.6037
Seita.5G215500	2.50904	2.59333	3.07213	3.06947	2.65429	2.24556	4.02364	4.75853	3.29578	3.67078	2.68438	3.30459	2.95178	2.8569	3.45417	3.40126	2.68754	1.87505	4.80155	4.91156	2.53693	2.49092	2.75698	2.89484	3.02181	3.03892	3.18064	3.69851	2.5515	2.43728	5.43112	4.72188	2.61842	2.68396	3.25111	3.34879
Sobic.006G280600	19.1506	24.5368	19.775	20.3499	20.1182	13.2517	22.1635	18.0689	18.423	14.8507	18.0273	21.9363	25.4239	22.6535	23.3577	22.2709	19.3843	14.0556	23.7602	23.2572	22.1504	20.9269	19.6605	24.8209	22.4654	22.2412	19.9817	20.6539	18.6612	12.6802	19.4776	21.0252	16.2211	18.2796	15.006	19.4921
Seita.3G002000	17.4718	12.69	11.179	9.00009	11.3379	7.80391	15.9531	9.64077	11.8427	5.8733	11.0884	14.7488	18.7642	19.2323	16.5186	12.0177	10.5824	9.77394	17.4413	16.9883	14.4745	11.2714	7.58679	17.0587	17.9214	14.3928	14.1822	13.8512	12.4025	7.58559	13.1903	17.1378	12.0683	13.6636	13.4464	16.4027
Sobic.001G216800	6.46589	5.36247	4.07639	7.44955	3.02233	2.44915	6.12835	7.8355	4.94607	6.01424	6.06416	5.66537	7.03477	6.97035	7.82128	5.00281	2.84091	3.03721	5.77481	6.6888	7.31449	8.8938	8.66723	7.76176	4.00731	4.10794	4.21237	5.04425	2.04117	2.62706	4.3805	6.97572	6.31593	3.85451	5.09935	5.30006
Seita.9G219300	11.3619	7.0914	6.1155	5.92752	3.54673	2.94603	13.0393	9.48923	14.0497	9.53862	10.7805	8.05142	11.7397	10.4733	7.03204	7.36798	3.16264	3.36325	10.4648	12.7668	13.6669	10.1526	9.41948	10.8403	10.1976	9.6316	7.83094	4.06559	4.35205	3.45344	8.43806	11.0016	11.6191	10.0748	11.3048	7.7644
Sobic.001G158500	23.2316	21.74	23.646	26.1711	21.1121	20.5099	30.968	30.7278	27.2213	29.9998	21.8821	19.5133	21.9267	22.8443	24.4806	21.5224	21.5123	20.0994	30.3429	30.0522	26.5187	27.973	15.8248	18.065	20.6261	22.2101	27.6416	27.0819	22.5131	19.6727	26.177	26.3153	26.1715	27.2522	16.1588	16.027
Seita.9G159900	24.9452	34.6971	47.3768	63.2949	60.6338	38.4847	77.2956	63.6916	32.1397	40.9269	12.1571	20.2696	18.3429	39.052	54.1597	66.0797	54.8909	28.3279	96.3252	44.4713	28.485	27.6037	12.1994	18.0973	22.762	34.1133	52.2416	77.8141	49.9372	32.1946	108.441	44.1076	28.8235	31.7805	11.8753	19.3795
Sobic.002G231600	1.06609	2.10286	1.49358	2.07441	1.35905	2.42288	1.63389	1.46416	1.38388	1.71524	1.62939	2.2615	1.97077	1.44479	1.98662	1.5266	0.723152	3.37556	1.19018	1.49208	1.67307	1.05106	1.82255	1.35378	1.57556	2.1249	1.89417	2.7459	1.20195	6.01845	1.74258	1.88024	2.21289	3.55895	2.20203	2.53421
Seita.2G239600	8.02359	8.13886	8.74948	9.60732	4.99627	3.89067	8.01228	5.25149	8.37955	5.51877	3.34361	7.79762	11.0682	7.91477	12.0729	9.50837	8.2802	4.30708	7.92192	13.8807	12.2801	7.71979	3.64399	5.81153	11.2763	10.4	10.9234	12.0545	6.80629	6.6073	8.10929	9.0545	11.8118	8.36039	4.67033	14.6615
Sobic.006G091300	24.233	24.8433	21.4025	22.2704	17.2888	12.4981	22.2564	20.1184	22.4396	16.3415	16.7318	21.4583	19.7667	22.1342	22.3599	19.1719	16.9065	15.8651	18.7082	18.6041	17.5222	17.4386	16.3531	21.4809	22.1278	22.7204	21.4189	16.9097	15.5012	14.4005	22.6808	15.1798	15.798	16.1694	15.543	21.4667
Seita.7G109500	19.9751	22.1241	20.1908	24.3363	15.6418	14.3667	19.929	19.0851	20.1798	21.3803	19.6369	22.8755	19.4983	17.8762	19.1443	18.5754	20.8582	14.6943	17.3359	14.6429	19.173	18.5692	26.3872	24.1678	19.9744	20.5373	18.2442	16.0742	17.5324	15.8274	19.907	13.4381	17.9308	19.6917	19.2862	22.7012
Sobic.009G150700	5.28736	3.4165	2.627	3.90244	2.89756	1.18168	2.75017	2.26833	3.71735	3.42605	8.08197	5.91916	4.94331	2.71729	3.60545	2.40867	2.78201	0.697819	2.4629	2.80694	4.19657	2.44252	4.8183	5.25273	4.01534	4.3486	3.88011	2.58283	1.9898	0.943499	3.01938	2.63406	2.69328	5.0754	5.64757	7.88901
Seita.3G229400	6.53544	5.1279	2.41211	1.4878	1.08805	0.677827	3.75015	2.24568	4.79673	1.00328	3.15687	5.68096	4.6819	3.13265	2.07097	2.22935	1.22554	1.12556	2.43026	2.36571	4.91061	3.20896	4.37829	5.72913	5.25119	6.43911	2.43129	1.76079	0.843223	0.611211	3.50007	2.31116	4.29941	2.66439	4.48179	7.33384
Sobic.005G206700	9.25868	13.077	12.272	8.24111	6.67863	6.5618	9.88868	9.70079	11.0754	7.33324	8.64769	11.7706	13.6797	10.8952	10.9753	9.43803	4.78782	8.13733	9.94292	11.7254	8.41911	7.67769	6.36715	9.2806	10.9396	9.17867	8.41473	10.0893	6.74771	6.04961	7.70702	14.2019	9.79993	9.13292	3.89563	11.0794
Seita.8G222600	13.2982	10.4904	8.94277	5.51593	6.30413	7.12992	12.4161	11.6173	10.2494	5.96864	7.34897	11.2443	14.2993	16.3719	9.24039	8.02494	4.51721	9.51045	10.244	9.42343	13.4148	7.66552	4.34873	11.7529	12.0799	9.38755	10.5112	6.03463	6.43416	9.16952	9.5059	15.8275	13.6301	12.6256	10.5575	9.04705
Sobic.003G267500	9.8176	12.5572	10.2441	11.0598	7.45714	7.52781	11.7056	10.3605	7.66642	8.65365	6.09579	10.8941	10.3978	10.4639	11.5847	9.04165	9.72913	4.93185	9.85862	9.08725	7.72371	8.64007	6.25023	10.7808	14.641	10.9307	12.4587	12.5371	11.6429	7.21666	12.6294	11.5242	11.4692	7.18065	5.70332	10.7886
Seita.5G283300	6.66326	7.8513	7.23778	7.39247	7.16151	2.88681	8.22777	6.47271	8.39763	8.93417	5.67477	8.89371	7.66915	7.12177	6.76541	6.14993	5.96088	3.9584	7.21381	5.31245	8.30551	8.80659	5.93305	6.99871	6.61847	7.67343	7.76599	8.18078	5.95815	3.54967	6.73333	6.22115	8.96333	10.7285	4.86484	6.77104
Sobic.001G136900	20.7008	28.0222	18.9743	20.3479	17.2652	16.9121	26.6513	20.3801	25.2533	26.0405	24.9698	22.649	20.7205	22.4617	23.8658	20.7275	18.4471	15.2247	21.9322	22.6865	31.9985	29.3226	23.5929	21.7046	19.583	21.9145	17.3644	19.904	14.2962	11.9346	22.5664	18.9326	25.5319	26.4527	17.7739	26.3509
Seita.9G139400	26.1187	24.9081	24.5761	22.7109	12.4779	13.1029	22.6133	20.9737	29.2583	29.0367	19.7732	22.6931	29.9598	24.9469	24.9931	20.4334	13.7752	16.9052	25.9617	30.8452	32.7834	33.1286	20.3696	24.9506	27.5407	23.2791	20.8071	17.0334	14.0436	13.1472	23.9946	21.9627	29.7864	28.4028	21.1723	27.6139
Sobic.003G051000	21.8659	20.9663	20.0468	21.3824	19.8026	19.0508	23.4436	24.1545	37.4019	46.1054	28.3717	21.0284	13.8627	15.8113	15.0168	14.6982	14.8837	15.6047	19.5176	20.3282	21.7351	31.4214	21.5678	17.4988	15.0502	17.6449	17.7075	17.0019	15.3291	19.502	23.135	19.0544	26.6151	40.0741	25.7814	21.5983
Seita.5G121200	15.7425	16.1514	14.5576	15.2206	9.21789	8.12753	13.8744	15.1466	16.497	20.8209	20.657	17.1179	15.3144	16.1767	16.0291	12.8427	8.18733	7.58127	14.8076	15.8387	15.4662	17.1864	17.5951	16.4664	15.9329	15.4955	15.4103	13.7291	7.5505	8.40847	15.666	13.5505	17.9727	19.2931	19.0872	15.2472
Sobic.009G206500	12.4055	15.2488	14.0161	12.1719	15.7465	15.3937	13.4606	18.5895	14.6564	12.555	16.1802	15.6123	14.7645	14.988	13.9462	13.5311	14.3004	12.7544	18.1681	21.7092	11.0845	12.956	14.1697	14.7051	10.7028	12.6822	12.0398	13.895	13.6977	12.7847	12.0666	19.6869	11.5314	10.8195	12.3535	11.1856
Seita.3G170600	15.7952	16.0142	16.5724	17.4352	17.623	20.5107	19.4793	25.4231	22.5295	16.9392	17.503	17.8004	16.9126	16.9083	15.9788	16.6135	17.0809	19.2506	20.3549	22.5879	17.0077	15.3695	14.7077	16.9303	13.9642	16.1728	16.8057	18.8862	19.8145	20.5141	19.0427	17.6968	16.099	15.4547	15.7236	15.8336
Sobic.003G293000	11.9683	15.4573	14.1015	12.7871	13.897	10.5538	13.9064	13.7169	12.6912	12.7131	14.0094	17.2016	12.5347	11.7572	12.2459	12.1626	10.9534	8.08904	12.6562	12.4459	11.1366	12.9098	9.24244	13.2474	12.1791	11.6364	9.59161	11.8516	11.3795	7.32852	10.2022	14.0169	10.6527	10.6942	8.53455	13.8747
Seita.5G314900	17.7532	15.2527	16.1854	15.1407	15.087	10.8279	17.2725	18.0884	18.5685	12.5081	14.3717	18.206	15.2224	15.9642	15.5861	14.349	10.4159	11.6597	15.0426	14.3681	15.4247	12.7426	10.4165	15.7391	13.5625	12.3482	15.7156	13.2517	12.6153	9.63485	13.8093	13.8147	15.2593	13.0667	11.7008	15.5076
Sobic.004G103000	15.3564	16.6328	14.5797	13.3607	12.6256	38.2126	11.9834	10.6616	16.9211	27.9058	23.0514	11.5457	11.0072	12.0781	11.1435	9.78843	14.2299	35.4751	9.51335	9.29247	14.4777	14.5099	20.803	9.60609	13.6616	15.632	13.6964	11.6914	17.9565	45.9265	9.66645	11.3476	16.2057	15.7964	25.97	9.33394
Seita.1G024300	10.024	12.8307	10.611	8.53988	14.5589	35.1438	9.31602	8.52296	12.069	17.4179	20.6877	8.43682	8.36207	8.93392	8.62314	8.0764	16.7791	26.4516	7.57189	7.39056	8.77945	12.8686	19.7259	6.74801	9.33579	10.1273	10.2215	10.6557	18.7751	31.5059	9.17028	8.26404	10.861	13.5084	17.0799	8.06881
Sobic.002G127100	14.3319	13.4482	12.175	12.3425	7.64992	5.85708	13.8236	13.7091	14.834	16.843	14.2353	16.1633	11.413	11.482	11.5312	8.76221	6.03493	6.2617	10.9334	13.9094	13.1669	12.391	10.7735	13.6715	12.8859	13.4179	11.0827	13.0714	7.72934	6.35594	13.274	15.3509	14.3071	14.1453	10.6527	15.8184
Seita.2G125000	7.76825	7.03106	6.12955	4.57103	2.51578	2.14288	7.74843	6.90453	7.21815	6.78887	7.55235	9.2222	5.99908	7.50028	5.7491	4.47637	1.88864	2.95994	6.11823	7.37479	6.20749	6.93974	5.17272	7.39187	8.04675	5.64737	6.22786	3.27458	2.38396	4.02059	7.32795	8.23074	7.56872	7.8626	9.01888	7.55026
Sobic.006G241600	29.1112	24.5297	15.5351	10.507	10.4367	26.3	27.4604	25.6191	30.8445	28.918	19.0067	22.5093	23.1686	16.9811	14.6869	8.47303	19.6509	37.9695	16.8336	25.8237	43.8302	32.184	21.8236	21.2202	18.3048	18.9774	10.0043	17.4783	18.7877	33.6399	13.8411	25.6662	39.0363	22.1261	15.2368	11.6589
Seita.7G263800	12.3526	6.60831	6.30949	5.27264	4.62717	3.20289	7.59442	10.3587	11.192	9.65072	5.25137	6.50254	9.02547	13.7451	6.42194	6.20766	2.71451	5.03361	7.9291	12.7754	15.8763	9.93881	4.52189	7.70137	9.05036	8.12873	7.12163	6.57439	5.97663	3.34196	5.86974	12.4809	15.7391	10.0359	7.37429	4.18895
Sobic.001G241100	17.9262	19.9414	20.7111	20.6881	23.2665	24.262	19.0146	17.5774	20.9387	21.4884	16.0385	17.2371	18.2962	18.3428	18.9078	19.072	19.3669	19.2885	16.4348	18.7613	18.6211	19.3579	13.0881	18.1581	18.308	18.5203	19.5875	21.7591	19.8521	21.9616	17.2681	21.3109	20.2353	18.0345	13.8959	16.9526
Seita.9G245600	12.5516	13.7232	15.3659	16.1304	17.2564	15.377	14.1667	14.7695	17.723	16.0375	13.5999	13.0591	15.2465	15.8655	15.6714	18.1583	17.3145	18.1444	13.3341	15.5393	16.1722	14.7596	10.5327	13.8966	13.2144	14.2536	16.0384	17.6449	18.9994	17.7441	12.0468	15.415	17.5336	15.3688	12.7674	12.1139
Sobic.009G133500	26.7007	28.2372	26.3934	30.1826	25.7775	49.0192	29.4411	23.1563	33.6075	33.2451	31.5021	25.2239	22.4866	23.7292	23.9803	23.865	24.3464	36.3749	18.3606	18.5031	26.4315	30.2413	23.753	22.147	23.2808	26.1722	25.8877	25.7407	27.0381	36.992	22.9842	21.8152	29.7512	31.9901	29.8441	28.7575
Seita.3G247300	28.2625	30.6954	31.0696	26.4226	23.3845	23.9738	33.7519	30.6815	37.3833	37.4851	26.573	29.3677	27.2508	28.6392	25.8703	27.1078	19.8629	20.6953	24.2082	26.0035	33.8675	36.7193	23.8672	28.9154	27.3924	27.7645	25.7059	24.8941	20.2419	25.242	23.7708	23.3716	35.5562	36.395	21.5969	32.9151
Sobic.002G126000	3.51106	4.57981	5.11994	3.44489	2.11763	3.25091	5.82874	3.82473	3.11897	3.88367	2.7463	4.82608	5.6618	5.57691	5.53932	5.06435	3.57246	3.29455	4.5899	4.08342	4.43178	3.88301	3.19482	5.85951	3.97947	4.53187	4.2796	5.30709	4.15771	2.93056	4.71593	4.62837	3.34665	3.79345	2.33941	3.57429
Seita.2G124200	2.96538	3.05949	2.44301	2.89317	0.95212	1.42794	2.67392	3.39651	2.5347	3.04838	1.9732	2.52164	2.84512	3.04586	2.13945	2.12244	1.26607	1.73277	2.80051	1.99348	2.30352	2.84476	1.31967	1.77677	2.60718	1.5042	2.11066	2.08651	1.84469	1.72341	2.65868	1.81911	2.25093	3.62682	1.47848	1.55412
Sobic.010G150100	24.7306	24.9853	26.2519	26.7869	18.7633	16.4792	24.9078	28.8389	24.9778	28.1626	37.9584	26.2115	18.419	20.4017	20.3053	17.6136	13.5345	16.0308	19.8825	16.5307	16.3513	17.2089	29.3952	18.8391	20.1879	24.862	22.9627	21.1146	15.451	19.923	24.6494	20.9825	19.0866	20.9866	34.0726	21.7915
Seita.4G165400	21.3865	23.8358	19.6489	16.6285	10.4757	19.023	19.7802	19.5127	19.6848	19.5435	49.4822	21.3629	18.5487	17.4597	17.2388	14.411	10.8688	19.7564	16.8213	12.251	12.7498	14.2058	45.0878	23.2196	20.5746	21.7554	18.3094	13.6492	11.1955	21.3448	21.7706	14.0599	15.978	15.9069	42.8057	23.9713
Sobic.001G123600	8.8634	8.32128	7.26744	5.28046	3.74463	1.57821	10.9649	9.16416	6.86697	6.97594	6.31743	10.5486	9.02616	8.73943	6.71199	6.0193	3.06394	1.43524	9.00074	8.04359	8.8519	10.1072	6.33785	8.70527	9.78781	7.94135	7.58801	6.68668	2.57895	1.20282	9.55704	11.7498	8.01266	8.73537	5.28102	8.26078
Seita.9G125700	15.7604	10.9012	9.62136	6.16099	4.53214	2.64178	14.2505	9.93759	14.1736	12.0971	10.546	13.7179	14.6395	11.7103	9.88437	5.93957	2.96663	5.44921	11.5766	10.1422	12.9061	12.3802	8.25472	15.1586	14.329	10.9082	9.16907	6.7151	2.7729	4.19854	13.8677	11.0986	12.93	14.9533	10.1178	13.1235
Sobic.004G264400	30.8423	35.4583	30.8841	28.446	25.3483	19.0937	32.8076	35.1022	38.7541	40.2336	28.4395	31.9007	30.2581	30.3913	29.923	28.1354	24.4895	21.032	28.2775	31.4903	36.4811	36.2814	24.068	28.2384	24.9391	26.5609	25.459	26.1404	22.3685	18.1583	27.11	27.894	33.4573	35.1058	21.4338	35.995
Seita.1G292600	25.125	27.0545	27.1374	26.5254	27.8268	25.3919	26.3137	28.9006	29.1304	29.3594	22.6795	27.0293	24.1559	23.8415	24.6045	28.4392	27.2933	26.6179	24.8127	29.3399	31.2276	28.7565	21.0382	23.3677	22.0351	23.7519	24.257	24.9246	26.4901	24.7401	22.9971	25.1425	29.7122	27.4401	19.7399	25.4337
Sobic.003G355600	3.9423	4.38657	5.50423	6.37697	21.7348	17.8766	8.07229	6.46781	4.22707	4.47248	3.47615	4.40983	4.15386	3.83578	4.68937	4.72538	17.9305	14.7019	7.28263	5.58216	3.98444	2.82905	3.39861	5.25086	4.02877	3.71225	4.56588	5.34241	12.5865	16.3589	7.50918	5.2574	2.80586	3.50803	2.63078	3.73692
Seita.5G380700	4.85141	4.84679	3.50225	3.92898	2.21033	2.13387	3.78173	2.67799	4.98217	7.41343	7.28578	4.63949	3.86731	3.78532	3.38314	2.46541	2.35996	2.08765	3.33837	2.97018	4.69276	7.81855	8.07155	3.70381	4.23288	3.41243	2.88536	3.28222	2.536	1.91971	3.52364	2.16807	4.75864	7.25796	6.92829	4.58112
Sobic.004G085900	4.64946	5.12031	3.87684	3.87478	3.94951	5.92713	4.90276	4.01207	5.15449	4.99381	6.33373	4.88797	4.36758	3.65279	3.39395	3.52659	3.0946	4.72819	3.36515	2.50328	3.89683	3.12345	3.79188	4.08853	3.60436	3.69344	3.4553	2.72619	2.82459	5.51162	4.14481	2.83706	3.9369	5.24797	4.04158	5.4074
Seita.1G043600	15.5159	15.7777	14.3166	15.4183	16.6675	17.5931	13.5316	14.2808	19.481	22.7201	10.1332	15.0091	13.9451	12.0776	13.4442	14.0588	18.2065	15.8132	14.1444	13.406	19.0775	16.9254	10.3451	13.4564	13.7048	13.8974	14.3936	15.8161	17.2188	17.3266	14.3594	11.4623	21.5767	18.6303	9.53417	14.7752
Sobic.003G433900	491.384	428.428	501.136	507.767	417.466	451.107	481.003	401.568	404.119	433.859	195.376	326.057	364.598	373.682	461.14	430.644	518.658	445.5	415.044	432.282	554.42	529.767	269.789	412.327	497.447	541.489	505.286	434.147	452.19	542.584	542.118	370.382	510.06	492.774	249.288	301.256
Seita.5G460600	382.865	401.837	422.798	434.128	338.207	324.392	341.68	317.82	393.261	448.19	200.813	352.993	354.407	294.59	402.891	365.459	450.366	290.372	350.407	294.067	407.068	451.831	282.037	393.191	409.478	426.847	354.74	399.899	334.061	306.054	386.076	346.262	336.851	452.427	208.371	415.586
Sobic.003G238000	72.6326	70.4419	77.4445	83.5558	59.8883	69.6928	70.7842	60.8356	32.3892	30.0214	117.644	96.5423	74.7603	75.5997	75.238	76.1009	61.4178	74.2721	67.1104	56.8556	26.5249	39.3252	101.55	82.2129	87.4734	61.193	57.6506	61.2472	53.9648	63.0668	72.3731	66.2668	20.0223	49.6625	93.2374	115.524
Seita.5G244500	94.034	85.1576	108.7	106.007	138.267	262.623	134.68	143.894	54.5893	41.0544	138.291	80.3463	94.7042	114.168	101.998	93.0223	122.941	236.187	174.37	125.589	62.3553	55.6013	123.432	95.8492	77.6263	83.1088	90.8537	102.53	118.365	241.541	175.178	181.509	52.0776	68.9682	146.584	66.7546
Sobic.002G243800	6.33173	7.44315	8.34502	6.98878	5.20176	2.96091	6.69637	5.911	5.08807	6.79145	8.11329	10.7712	6.93622	6.41402	6.325	6.40203	4.03466	2.49685	5.73354	3.76733	5.15238	6.60047	4.77445	9.18507	6.50674	6.20496	6.30551	4.70437	4.28319	1.95574	7.7773	3.61679	5.81264	9.11051	5.5748	9.91885
Seita.2G249700	6.89746	9.44026	7.88064	8.34743	2.65531	5.71098	8.24469	6.86354	11.8204	16.8579	5.28413	8.74279	7.10304	6.78638	5.84792	5.77282	2.76436	5.16864	8.2408	9.72256	11.984	12.7736	5.58821	6.24285	7.90935	8.20936	7.13609	5.91355	2.64081	7.70392	7.94894	6.98743	12.1887	12.776	6.09942	9.00274
Sobic.004G055100	51.7668	41.1295	43.0479	34.086	25.2118	18.8801	36.8861	36.3586	36.1606	27.2842	30.2855	49.0159	56.8045	59.6957	47.167	48.128	29.2135	22.7079	49.6376	55.7739	45.6663	36.1278	44.3146	57.4543	82.0798	59.4171	61.3074	73.0401	52.3881	27.1695	33.3947	71.8697	48.8407	32.1441	29.4011	30.7814
Seita.1G073500	209.745	145.856	146.208	132.738	142.509	94.3508	192.073	152.121	144.46	66.8215	176.868	149.665	232.394	253.957	182.281	158.612	131.455	168.122	179.681	173.638	154.578	137.534	175.942	169.462	248.37	204.239	243.221	186.139	182.264	196.159	184.392	231.425	147.668	148.107	298.899	222.996
Sobic.001G524100	20.0186	13.952	22.4866	19.8454	18.7145	16.064	22.4992	18.9759	20.6899	25.3908	28.3524	18.9557	21.3713	18.3277	18.9095	17.0887	15.9328	12.3613	17.0447	20.189	26.8016	26.7991	29.9643	22.7199	24.9154	21.6527	20.8666	19.0513	14.1678	12.1802	22.6066	22.1455	23.1828	29.5124	29.7712	25.9922
Seita.9G558700	17.7817	21.2493	15.9811	16.823	12.9181	8.62244	19.0818	13.4898	15.0334	19.1436	11.2346	17.281	17.2753	17.0297	15.7791	19.3983	13.7222	10.4401	17.3656	15.4647	21.5527	24.7122	13.3668	19.7903	19.6606	17.9067	16.9366	17.6155	14.5253	10.885	14.4933	9.91654	18.4642	23.4991	13.0651	23.3229
Sobic.004G332100	4.66788	6.03596	5.11546	4.79107	3.83043	4.99434	5.7525	5.89966	7.19427	7.40066	26.9914	5.63027	2.57074	2.97557	2.89101	2.8989	2.35716	4.40692	2.92986	2.30867	5.25269	4.93528	18.8861	4.50536	4.37902	3.75257	3.49153	2.79765	3.70497	6.56357	5.47255	4.15331	4.24931	7.34623	17.9548	2.43179
Seita.1G352600	6.75227	7.07714	6.80252	3.99975	2.06477	2.14382	7.35377	8.91772	10.6197	9.67809	16.0465	6.48398	7.1761	6.75769	6.05879	6.14022	4.14261	5.45852	7.51557	7.9561	9.15524	9.85073	17.4203	8.77884	8.62223	7.90817	6.70098	3.72427	2.80028	3.13167	7.0917	7.27491	8.19373	8.76398	12.5296	9.69447
Sobic.006G073600	1.24327	1.45909	0.882471	1.23647	0.936952	1.01636	1.06443	0.975359	0.730057	0.531126	0.584955	1.54907	1.37484	1.55336	1.37303	0.945741	0.987715	0.894994	1.23071	0.975357	0.593418	0.383975	0.230982	1.16942	1.65175	1.33386	1.36797	1.37816	0.852319	0.673556	1.12906	1.29997	0.854648	0.558492	0.137995	1.95741
Seita.7G092800	1.37619	1.24838	1.49066	1.12376	1.43446	1.05498	1.33903	1.37067	1.94757	1.34336	0.681269	1.28898	1.0881	1.08104	1.13763	1.07155	0.988788	1.04337	0.927079	1.09378	1.24227	1.08876	0.46298	1.15305	1.25817	0.987645	1.32364	1.10326	1.14353	0.637928	1.17162	1.22423	1.24144	1.11234	0.615486	0.800563
Sobic.006G217000	37.5138	44.1227	42.1872	35.5501	35.5438	30.7445	40.4829	37.5045	33.2203	31.5417	21.985	33.1732	34.2543	39.5038	36.9624	34.1302	35.9346	29.9773	38.1828	36.7325	36.0262	28.8633	17.9108	36.7339	38.8138	38.0678	41.723	38.3242	33.3841	28.0822	39.098	26.523	35.349	30.3273	15.4971	35.9389
Seita.7G238800	36.3549	38.6563	37.9202	33.7989	27.1801	23.771	35.2435	32.2002	35.128	30.6779	22.0874	28.8025	37.097	36.3841	34.0107	32.5919	32.0358	29.5559	33.4007	35.5968	32.3261	30.1803	21.9651	35.9378	39.2014	37.7058	35.4616	35.1906	32.6122	29.1429	35.4858	31.6562	32.9094	30.0476	24.8867	34.7927
Sobic.010G276800	14.901	19.9822	16.7541	19.0987	19.2251	21.2585	18.2472	18.478	23.8049	38.6409	23.3262	17.4315	11.7879	11.5223	11.9339	12.0332	13.3823	12.905	12.7595	12.7222	29.7262	33.1525	13.0945	10.5366	14.9906	16.9185	13.4388	14.4772	12.5777	16.2556	22.5905	14.8121	28.9823	40.2966	16.0801	22.1757
Seita.4G288900	14.5949	13.4618	15.5564	11.815	14.1705	16.5399	14.2588	13.9066	21.169	27.0888	12.8278	13.8017	12.5841	14.1609	12.9514	12.7549	12.0328	15.7776	11.8395	15.3482	22.6267	28.4949	10.9618	11.6523	14.8576	13.813	13.929	13.2361	13.2099	19.8035	11.5128	13.6182	23.9716	27.2216	11.024	11.4851
Sobic.003G067201	3.17096	2.00006	1.89408	1.9107	2.06817	2.3215	2.19198	2.09706	2.294	1.54981	1.15525	2.88039	2.32741	2.63172	1.93591	2.62291	2.18845	1.84871	1.97722	1.76466	1.85649	1.62528	1.01906	2.2533	2.28164	2.56669	2.37007	2.67192	2.2315	2.08154	1.77951	2.20686	2.16249	1.39862	1.02053	3.02537
Seita.5G107500	4.50006	3.20989	3.00679	2.59054	3.97847	2.36046	3.32423	2.72527	3.26819	2.44169	2.24866	3.16689	2.45845	3.07056	3.07326	2.71281	2.61888	1.95982	2.28675	2.09702	2.516	1.97203	1.97516	3.0724	3.58129	2.50179	2.6802	2.43006	2.42756	1.07391	2.15551	1.90757	2.85309	2.80884	2.22328	3.83982
Sobic.003G189800	14.396	13.0801	11.2966	13.5359	12.8223	9.86582	13.1759	8.7639	15.0298	14.4192	14.0331	13.4553	15.6549	14.3891	16.3464	11.4043	12.0334	11.1066	12.0179	10.3949	13.1433	13.2846	11.6918	16.3287	16.4661	15.8437	13.2926	16.058	11.2464	10.0788	13.0869	13.8031	13.144	12.9451	8.80351	15.6378
Seita.5G201600	16.7126	14.0052	12.617	9.71113	14.4762	16.2426	14.2173	11.7799	10.4053	8.34269	8.83092	10.6008	13.7663	16.0304	15.4156	16.0962	16.5603	26.3678	11.7824	11.6762	12.9874	12.3546	6.95264	13.3541	14.6253	13.3692	14.3012	13.8743	19.961	24.396	13.144	16.7681	13.4844	12.7502	10.8198	11.3999
Sobic.001G312900	80.4383	78.6594	84.5386	90.4351	79.3257	56.4906	72.7974	77.3329	68.6136	82.4481	60.7646	83.1552	60.8587	64.1887	63.4113	67.0596	57.3539	41.6178	52.7426	46.8168	59.3018	72.8502	45.8496	75.3763	74.1359	70.3813	74.7701	70.0929	59.1182	51.5889	74.1832	60.4415	67.4605	75.5123	40.8072	78.6086
Seita.9G341200	75.7741	81.6655	79.2621	81.1674	68.3799	48.7007	68.1001	63.8802	70.1172	61.5891	44.1243	93.9515	75.0209	67.7602	66.9581	77.7223	60.9411	46.8568	62.2547	46.9089	64.8655	56.5226	42.6338	87.2936	78.1729	85.4592	83.4886	78.929	64.3261	38.6447	67.7223	46.0833	67.7913	56.7877	43.2276	79.6346
Sobic.002G380000	34.4755	29.7246	28.2914	18.3197	11.554	6.82591	25.3956	28.9032	22.9995	12.9512	19.8837	36.5166	31.966	33.5968	24.796	22.2551	8.60412	7.05404	23.787	25.4715	18.2163	13.6538	16.1864	32.2751	33.6573	26.7408	21.6595	25.1637	12.5848	8.26247	20.724	27.0294	16.7939	17.1495	12.1818	33.0405
Seita.2G395200	10.9006	10.333	9.4404	7.83638	5.82639	4.16521	9.8762	6.24267	6.22467	2.97245	6.63123	9.64882	12.409	12.9038	10.4535	7.78738	6.01799	6.71066	9.67932	8.72229	7.82747	4.22547	4.80435	10.3188	11.6715	10.3875	10.824	8.40479	6.70827	6.38496	7.87337	11.7384	6.19361	4.53754	9.51968	8.91416
Sobic.001G162500	22.3354	26.1944	24.5889	25.089	21.255	12.519	26.1272	22.8755	24.2473	26.7897	31.9447	24.8436	17.5341	18.7575	18.4556	20.4424	16.0052	9.743	19.0589	16.7574	22.354	21.6605	22.8303	20.5655	18.7742	18.2794	19.3597	16.6023	13.8875	11.5127	20.6651	13.8032	22.4908	29.8167	25.9532	20.6371
Seita.9G164800	18.2658	22.6864	22.9647	20.9127	15.3649	14.513	22.74	24.4695	26.332	32.7138	26.6462	24.8277	20.5286	18.7081	22.6892	19.9494	19.1262	13.8894	24.8035	21.3629	22.7265	28.0907	32.288	23.66	18.8455	18.8207	22.4803	20.8288	18.6831	13.8459	22.0155	18.5635	23.9462	30.3092	27.96	28.3992
Sobic.004G122900	23.1335	28.2401	22.4375	17.4952	10.8888	3.59487	19.8086	16.2451	18.8096	19.5045	25.9612	27.2447	25.9055	21.5584	20.5944	15.0425	7.73625	4.45802	18.5419	22.3608	20.5261	23.5431	16.6397	24.9275	24.1782	22.3451	18.1975	20.2728	8.82761	4.79464	19.1361	25.8423	23.9006	25.0025	16.3731	28.2248
Seita.1G121000	24.0226	14.5696	15.0537	12.8677	11.5491	7.19476	16.8069	15.5968	16.8485	19.0798	14.2278	19.2262	19.6978	18.0466	14.9601	14.7896	9.53049	12.1684	14.6495	15.8104	21.4387	22.8188	11.1019	15.7854	19.5019	14.35	16.3341	15.3153	13.8606	11.029	16.5117	17.2631	24.2481	25.6415	15.7156	15.4137
Sobic.006G083300	6.09299	6.81053	6.32005	5.32754	6.64596	4.80865	5.89549	6.78134	5.53428	4.07552	5.21095	6.44296	6.8828	7.99344	6.80279	7.65048	6.97753	6.06339	7.11436	7.7091	5.35118	4.4868	4.0003	6.88935	7.45621	6.34599	6.60348	7.69916	6.3621	5.63757	5.84879	7.95302	5.89786	3.8055	2.79274	7.54792
Seita.7G100900	11.4996	11.0329	11.2065	10.7965	11.0657	8.18859	10.718	10.2611	7.81156	5.61697	3.02217	10.7369	10.3357	11.1932	10.937	11.0437	10.2867	9.48188	10.3932	10.979	8.48774	6.04314	2.14726	11.686	10.4473	9.50462	10.2295	9.74776	10.0283	7.87034	9.36067	8.95346	7.81378	5.32336	2.78474	10.7896
Sobic.009G073400	6.52402	6.7062	4.34261	4.55462	5.5836	3.91365	4.97344	5.63438	3.56133	4.26884	5.75801	7.17822	7.1626	6.64152	5.68363	5.27594	4.98636	2.81353	5.04026	5.93537	4.60012	4.46825	6.41442	6.93909	5.92702	3.6767	3.87111	5.25687	4.14805	2.93952	4.60862	6.18245	4.64864	3.6709	5.20041	6.83528
Seita.3G113100	13.1436	12.8294	10.8511	10.4988	10.8259	6.93557	11.1146	11.3569	9.63948	7.2567	9.06983	12.5494	12.6117	12.6683	11.0975	11.3071	8.64815	7.57859	11.0836	10.9345	12.9186	10.2898	9.08336	12.9649	11.9445	11.094	12.0096	10.7167	9.44607	7.50474	10.7284	10.1737	11.1633	10.9801	8.86661	10.4831
Sobic.009G243100	13.1346	16.002	10.8484	14.3613	13.1216	7.6307	15.7676	12.1301	14.9724	17.6621	11.907	12.803	15.711	15.4153	14.9575	15.5725	11.661	7.78716	13.8105	17.1958	17.1538	17.9744	10.8236	11.2983	15.059	15.1752	15.1004	14.1726	11.4345	6.66377	15.5979	13.501	17.18	15.3292	8.45812	16.6615
Seita.3G135000	21.6646	23.5449	19.8642	20.704	14.3893	10.3877	20.2575	19.9315	25.5821	26.6684	16.4443	22.581	19.5249	21.0386	19.0406	17.9553	15.7899	9.63277	20.575	22.3362	27.2307	26.9022	16.6239	23.0816	23.047	22.8602	21.6299	19.6657	13.3271	8.46246	22.6642	19.4832	29.3287	26.8733	14.6333	24.4615
Sobic.004G357800	10.4951	6.90056	10.2692	6.19303	5.60652	2.31369	14.1902	11.9915	9.68485	6.08086	3.81918	7.60552	11.8564	13.0944	13.6591	9.39581	6.27158	2.1041	13.7067	13.3811	13.8039	15.9102	6.4079	8.72625	11.7938	17.5318	11.5041	7.89673	4.21467	0.705343	13.4788	10.7272	12.7536	9.47866	3.71621	5.85811
Seita.1G378800	10.4742	8.73479	8.81186	8.94175	3.84662	1.4378	10.0761	8.29207	8.11035	8.68993	7.01522	6.28718	11.6501	11.6997	9.15196	7.42175	3.19536	4.37715	10.8193	9.19991	11.6956	8.74211	6.81062	10.5462	11.9288	11.9439	8.53401	7.85903	3.80086	2.8523	10.7498	8.09291	9.82142	9.04272	11.261	10.1051
Sobic.001G250300	37.5195	48.5808	42.3794	37.8176	33.4343	16.2524	47.9896	35.9747	41.1765	35.7978	50.8886	51.4211	44.1055	43.9586	44.8571	41.4174	26.0084	18.1392	43.1564	41.343	33.2685	28.6309	33.884	43.5784	36.2448	33.7944	34.5919	30.8433	23.6192	14.2962	34.4672	28.4384	23.0353	32.45	27.9171	48.0742
Seita.9G261100	37.2891	33.1416	32.5381	29.0195	21.6588	18.1635	34.1807	26.6087	31.2501	22.4951	26.1426	35.1197	39.1936	40.5884	38.8607	33.0191	22.2845	26.3654	33.8657	32.1708	38.1619	29.7297	25.1407	38.1913	35.8659	34.619	38.131	32.4384	27.8409	22.9297	31.8814	35.0884	39.7898	35.6109	31.1621	40.6207
Sobic.001G375600	8.43882	9.70993	8.23648	6.89226	14.1346	17.5154	8.61092	8.56172	7.17252	8.32316	8.54474	8.91825	7.65648	7.81494	7.83976	8.86168	13.929	13.7808	5.44068	6.42535	6.7174	7.45433	5.10946	7.30595	7.56012	8.13319	7.66622	9.08092	13.5007	17.3357	7.68636	6.53129	8.02844	8.57014	6.07165	8.21137
Seita.9G408500	7.48974	7.6222	6.54202	5.755	4.29579	3.27707	7.05462	4.93657	5.99484	4.96226	8.00272	5.79707	5.69844	6.29678	5.73441	5.19317	3.49451	4.20815	4.96119	4.16564	5.71883	6.34688	5.83697	5.41844	5.98114	6.4619	5.91155	4.09199	4.38728	3.41706	4.61501	4.1507	5.64711	5.80022	6.24764	5.51816
Sobic.006G056100	6.05814	4.50932	5.2846	5.79452	4.27432	2.75171	4.99281	5.58684	3.26431	1.77009	3.31931	7.59016	10.4389	10.4305	8.05676	6.7578	3.8807	4.27147	6.79151	8.49279	5.15686	3.42853	4.47565	8.53695	8.69756	6.17386	4.96444	11.3349	5.05857	2.20474	4.43492	12.2864	3.27517	2.72142	1.93601	7.07832
Seita.7G078400	16.1579	15.5108	12.6796	11.1726	11.1624	9.55377	17.1569	19.1989	9.39675	4.52044	8.90945	11.985	17.7249	21.0468	16.7781	14.874	11.3093	19.3104	16.1598	14.6495	12.6603	8.89756	5.9485	16.3646	17.7355	14.6657	14.5058	14.7991	10.9595	19.4046	14.6329	19.6824	13.4494	8.64353	13.0925	9.12456
Sobic.001G338400	16.8781	18.6358	13.5993	11.9736	6.44023	8.83891	15.6745	18.1038	18.419	16.7098	18.0122	24.7617	17.0938	15.4047	11.2899	9.12612	5.1069	8.36214	15.9531	19.4991	12.5154	15.0455	13.4597	16.969	16.4636	15.3199	11.6689	9.6519	6.88374	8.72733	13.5274	21.0226	16.0601	17.474	12.7658	21.8515
Seita.9G365900	17.018	18.1545	13.3405	6.18948	8.95235	13.9986	16.468	22.3179	21.4083	13.9126	19.2962	23.6337	18.6659	16.4373	11.7144	6.84852	6.74483	13.9608	17.4121	22.8036	16.8648	13.5679	18.2549	21.3288	18.0757	18.6509	13.5864	6.51126	10.088	16.9233	16.4315	23.0705	16.9945	16.0132	19.6623	20.3399
Sobic.009G238100	51.4397	43.7706	41.2163	31.6511	12.8062	9.05975	38.0767	35.0921	22.9534	16.1574	9.29333	41.197	52.0518	49.9163	42.3005	36.9333	18.5605	11.2618	48.2358	42.8061	33.2999	27.629	9.25994	49.4542	62.1248	57.3483	48.9927	35.9479	19.3811	9.40368	43.2881	40.7353	36.422	15.9913	5.68783	44.6799
Seita.3G139500	40.2622	42.2461	37.7484	42.3601	30.7628	21.9886	46.0575	43.7394	16.0757	7.83794	8.32153	39.4749	44.0259	42.8149	48.0752	50.1761	44.5892	25.6122	53.5493	43.0654	15.9992	10.6458	8.13095	41.6565	45.8207	50.2486	49.8756	51.8794	34.4121	24.448	62.3048	50.2118	15.3547	11.482	8.09831	52.4955
Sobic.001G308200	39.3552	36.9255	43.2825	37.863	37.9642	38.946	34.2753	38.2599	40.0722	42.9474	17.2072	30.9504	41.3173	43.0738	41.651	45.7651	52.2265	46.9071	45.9511	43.4041	49.016	60.7774	27.2621	46.5508	43.9432	43.2154	50.3315	43.5333	50.642	53.0895	43.0227	42.3022	54.7799	47.4836	25.0687	24.5003
Seita.9G336100	29.9006	34.7071	35.0012	34.6606	30.6191	26.5049	29.552	30.1775	34.0567	33.866	18.972	31.8593	30.3527	26.2284	28.6728	31.1977	33.6227	28.0965	30.3436	28.9034	27.5519	35.9973	22.6432	32.5383	34.875	36.8778	34.9416	36.3915	36.4629	30.8531	32.9756	30.7518	34.1116	34.8265	19.9873	30.1235
Sobic.001G090500	66.2421	62.9866	59.1945	61.9786	51.8984	38.8076	67.3133	62.7034	50.1925	37.4311	60.9319	65.3539	67.9223	70.3292	67.8663	68.991	59.3442	44.7848	65.5265	69.2306	52.9527	34.4127	35.8579	62.2337	65.5306	66.4407	61.9953	65.8912	56.6626	38.9156	64.361	61.7656	47.0368	29.9015	30.1226	69.7823
Seita.9G092900	85.3629	75.8529	77.5329	72.8073	65.961	53.7906	71.4119	80.602	69.7681	47.5585	32.3166	69.5133	63.5477	63.2857	62.717	64.7596	60.5689	52.8862	67.4177	75.1104	61.0529	48.843	25.0313	61.7618	72.8758	67.829	70.1227	71.1468	65.7642	51.1987	68.5827	69.8115	61.4014	49.8719	32.5281	67.7759
Sobic.004G034300	9.72272	10.2109	9.81859	10.6539	11.7262	12.7508	10.8352	10.1737	11.6087	8.956	9.35724	10.9077	11.4149	11.1678	10.0478	11.4992	10.1516	11.2147	11.4101	11.3058	10.5307	10.5756	8.52828	11.1245	10.1453	8.40312	9.20933	13.2346	12.2802	8.96072	7.85052	13.1631	11.0679	8.82442	7.62175	11.9232
Seita.1G094100	16.671	14.7739	15.2999	14.1895	18.2615	12.6199	18.037	15.4056	16.0454	10.713	15.7742	14.878	14.68	15.7796	14.8489	16.5313	12.2056	15.2546	14.0472	13.6885	14.4121	13.502	10.1415	13.793	15.1117	12.9134	14.8113	14.5684	16.0022	12.6347	13.4013	14.4637	14.8654	12.883	12.4462	12.8716
Sobic.008G110300	8.52269	8.40551	9.59006	7.31509	7.39836	24.801	8.46243	13.3444	9.10649	10.4372	11.8629	10.3965	7.39301	8.47928	7.33388	6.65045	6.71025	24.7367	6.81134	7.67431	7.38551	8.69619	9.36649	8.76924	7.2362	8.95368	8.15222	6.57847	6.89547	25.0592	9.50541	11.1821	8.31264	10.9317	9.84975	10.6121
Seita.3G353100	12.1248	9.80626	10.8352	8.80225	15.9262	18.3183	10.7374	12.2473	14.5322	20.6649	18.677	10.7163	10.6931	8.97641	7.60107	9.60717	14.1656	15.7435	10.6899	11.6117	10.6847	15.7589	17.6526	11.8179	10.6741	10.7379	9.55142	8.24706	15.151	13.7144	13.8529	10.852	13.141	15.5531	22.6925	12.0319
Sobic.004G327200	51.0763	53.13	51.7515	48.2061	23.2348	18.8765	58.7236	55.1778	64.6128	94.6799	54.1791	70.0933	36.4601	35.5015	37.204	30.19	21.6804	21.5565	39.4629	42.8588	62.7526	62.6451	27.939	41.393	38.7531	40.7246	35.1409	26.144	19.7734	22.7099	54.5547	36.7805	61.9395	77.5806	27.4126	79.5519
Seita.1G348100	20.6566	22.1015	23.8758	25.1023	15.8611	32.6318	27.5026	20.5444	46.588	85.737	80.4272	24.8376	24.0626	24.8551	20.4408	28.9313	21.6855	31.8092	20.5929	23.8688	46.7461	86.3402	87.2858	21.999	22.7717	22.3773	19.5728	20.0159	25.6796	46.7771	22.3296	22.0224	50.406	97.0284	80.5862	56.348
Sobic.006G157700	16.6774	16.2164	13.9366	13.0322	14.2734	13.1581	12.2968	15.6556	13.5359	14.1602	7.49423	11.6771	16.7425	18.7816	15.9229	14.9788	16.969	10.3838	17.3555	14.5044	17.943	20.6052	9.23598	13.7908	12.8724	16.2869	13.5939	17.4696	14.3033	10.0283	14.1428	16.2648	16.3527	12.1328	6.7682	13.7931
Seita.7G178100	13.8951	15.2959	15.4511	14.194	11.0328	5.63524	13.6466	16.0173	17.2248	17.3826	11.1558	13.9871	14.6148	16.4046	14.7653	15.7996	11.8225	8.01527	14.8129	16.9271	23.2834	20.163	10.2754	13.2269	15.7831	16.6	16.6863	15.816	11.1403	6.37259	14.266	14.557	23.6865	19.304	10.2749	13.3014
Sobic.007G076200	9.25561	6.50335	8.74571	8.74453	8.79836	5.4633	8.95998	8.01182	8.05188	7.84364	9.32061	8.87472	8.11198	8.33003	8.16406	7.82812	4.55605	4.10136	7.73562	7.32198	6.43092	9.96559	9.23735	7.13616	7.78687	8.23057	7.48299	10.5531	6.08178	3.39721	7.37978	11.4452	7.33145	7.83398	8.11506	6.65473
Seita.6G025300	22.0514	17.0863	20.5901	16.4991	20.1316	21.5272	21.4558	21.2413	25.7163	31.0823	19.2951	16.4403	14.6317	17.8334	16.0306	16.6046	16.572	22.4029	16.4341	16.8394	23.1627	25.7843	15.5867	14.4719	18.4108	15.7727	15.698	17.2104	20.2284	23.9802	17.3066	18.3637	24.1769	27.882	17.3745	12.9636
Sobic.001G451800	27.5813	27.8775	26.226	23.7066	27.2396	16.1989	24.169	29.0476	29.5281	28.1324	33.0434	32.7829	28.4596	25.9458	21.1584	19.8829	17.516	11.4859	26.8495	25.4634	29.0284	34.4466	35.71	30.3301	23.7203	24.4174	18.5905	22.6774	19.319	10.9252	16.6886	33.9749	31.456	19.2325	26.6395	20.4061
Seita.9G486000	38.4875	38.057	39.451	34.6316	29.9912	21.0371	38.8944	39.1107	44.913	43.0525	37.4589	43.9684	33.8944	33.9508	26.1406	32.993	23.4348	18.4404	34.6832	31.4026	42.2277	48.6799	40.091	39.65	36.8774	45.5547	42.1687	30.5553	25.5055	13.3879	36.4863	31.7549	44.5097	39.1926	35.4355	33.6949
Sobic.008G133300	18.1054	21.7972	20.0392	18.1389	20.0433	14.0504	19.5776	18.9066	18.8625	24.0562	14.9603	25.8657	21.2698	21.8551	24.3148	19.3968	19.0207	13.9989	18.1519	16.7983	21.651	23.2629	12.579	20.2704	17.4042	19.9533	18.2892	20.4846	16.424	13.6426	17.9145	16.9733	22.2356	22.129	14.7451	22.063
Seita.3G331500	14.4094	16.3243	18.4148	16.7524	12.3155	8.71116	15.8293	15.357	18.5158	22.0021	7.01881	15.3765	15.8917	15.6833	14.9711	15.3111	12.6796	11.4461	15.3776	15.341	18.3294	20.9984	7.03091	14.7793	17.6652	17.0081	17.1075	15.9207	14.913	10.6367	13.5409	12.1066	19.8088	20.168	8.74728	15.8305
Sobic.003G045100	4.57453	3.54485	4.02843	3.19016	3.86923	2.42033	3.76904	3.87166	5.11005	5.78285	3.07964	3.42553	4.56802	4.92025	3.79935	3.20988	3.06607	1.91761	5.26102	4.84822	4.04249	4.57239	3.16542	3.85107	2.62742	3.5223	3.16941	3.73868	2.48542	2.20331	4.07129	5.57486	4.14482	3.25244	2.06973	4.61573
Seita.5G126000	3.20162	2.46213	2.40025	1.3666	1.29924	1.34899	2.29643	1.83355	2.58611	2.87983	2.48546	3.06284	1.90214	2.693	2.43727	2.09041	0.984992	1.63696	1.57086	2.57137	2.29485	1.95058	2.09124	2.72194	2.41171	2.84206	2.23323	1.41518	1.30702	1.51583	2.05957	2.32507	2.12647	1.95787	2.24212	2.1591
Sobic.002G270800	6.28573	5.2835	6.45791	5.71312	6.21012	8.06864	7.03503	6.53808	5.46393	7.03181	5.45851	6.52205	6.44538	6.6148	5.21446	6.2426	4.89363	6.94403	7.1051	5.83306	5.71321	6.34706	4.66061	4.80168	6.3679	6.49919	6.79398	7.00529	5.98833	6.88871	6.01591	7.87227	5.50037	5.4189	2.95075	7.43876
Seita.2G282100	1.79538	1.42294	1.19644	1.13533	1.1624	1.65519	1.37363	1.10436	0.732072	0.267958	1.03243	1.50787	1.20923	1.54464	1.32354	0.992373	1.21577	1.66056	0.796756	0.770245	0.894085	0.792239	0.50784	1.49247	1.53466	1.23799	1.31197	1.10851	1.23866	1.5858	0.901425	1.32693	0.942195	0.50423	0.879436	1.20538
Sobic.006G138000	14.6977	15.9929	14.2314	14.2953	13.7391	9.04523	16.3339	16.0816	17.6602	13.4525	15.1383	16.5899	15.369	15.1707	14.1393	12.9756	10.5924	8.17612	14.0628	13.9716	14.1705	12.6972	11.0196	14.1006	12.9875	12.7689	12.5307	13.9552	11.5772	7.5069	13.1773	16.1883	14.8377	12.9735	10.42	18.1549
Seita.7G157000	17.1496	18.7062	17.7327	15.0012	16.3977	9.5509	16.7714	18.1525	17.7275	14.7897	16.9224	18.0069	17.0027	17.9244	15.879	16.4034	12.2357	11.9953	14.7782	14.6017	16.8892	15.6115	11.8958	15.5824	16.1194	16.0737	16.9827	15.1019	15.1746	11.2895	14.4234	15.4062	17.9142	17.1716	14.0348	17.7125
Sobic.007G120800	21.6794	28.2737	24.3955	21.4934	27.0744	24.0501	21.9495	24.2812	27.6895	26.8488	23.0492	22.931	31.1154	31.3922	27.2679	29.3789	27.2435	26.1763	26.349	28.3976	28.9323	32.8163	20.9015	28.3854	26.8418	21.4471	22.6903	28.5698	28.4339	21.2706	21.3686	29.2677	27.0279	29.3935	16.9228	26.8031
Seita.6G137000	38.7394	35.2769	36.8506	35.256	41.0465	29.0871	35.8522	35.5786	34.2828	27.9979	29.5801	36.9297	40.7152	40.4955	40.6296	42.365	38.2573	37.9735	37.6045	35.226	40.2042	35.0475	24.6149	38.5516	34.5931	35.4821	38.8592	36.8307	34.7604	29.9801	33.1747	32.6406	38.624	30.6099	28.0562	32.559
Sobic.003G202900	19.8527	18.3602	14.9984	14.2971	11.5406	4.232	16.9594	16.9884	21.7782	18.3872	23.4758	22.8578	21.1482	20.3658	16.2239	12.7198	6.60684	5.58676	16.6647	19.7355	19.451	19.982	17.0541	18.8478	19.7525	15.9323	12.7777	12.5658	6.86837	3.65838	16.702	23.6971	19.5462	19.8204	14.3337	23.5621
Seita.5G209600	15.8665	10.869	11.7835	6.05672	6.95816	4.114	15.4331	11.5245	10.2807	9.46807	10.8152	13.2728	15.5543	15.5174	10.5768	8.66302	4.45617	6.7065	13.7908	12.9926	17.9821	14.5025	8.90537	11.9758	14.5878	10.0644	9.98759	8.8949	5.99163	6.24312	11.0264	15.2493	14.1979	14.5304	14.5013	9.77091
Sobic.003G043300	54.5056	48.468	54.0276	53.2558	61.1642	76.5206	52.5531	58.3173	47.9155	56.1546	39.2843	44.0688	55.9762	59.8895	64.4822	73.1875	79.6343	95.5526	62.3439	67.9634	56.5857	55.9824	43.591	47.5421	60.0047	57.7024	68.198	76.4152	80.1646	104.003	55.3505	65.0391	56.447	47.1262	37.7375	50.4321
Seita.5G127200	64.3919	66.6303	69.1845	64.2776	76.3086	77.1153	78.7589	74.2028	78.6888	88.4954	54.636	55.4009	66.3221	73.1069	67.5704	73.1059	74.8157	77.3317	72.9131	79.2665	79.1235	76.2164	56.7783	54.7667	72.3645	69.6379	77.9043	77.4585	86.2934	95.7227	82.9315	90.1421	71.7988	81.5748	66.3577	62.9628
Sobic.004G099300	80.9119	122.124	90.9322	97.7443	74.3413	37.1245	93.767	76.2863	42.1305	30.3815	81.4906	118.026	86.0523	89.7742	75.6844	83.8982	41.7453	31.2008	57.5765	46.3217	31.1417	30.0682	39.1632	107.93	81.2702	67.3453	73.074	55.6761	51.5315	31.2926	70.9328	42.0123	32.7871	47.31	46.7709	102.868
Seita.1G028000	80.1058	86.3067	77.6897	79.406	63.2079	37.8333	66.2258	58.7632	28.5505	20.0047	26.127	115.462	98.0205	73.112	91.0978	86.7559	68.087	36.2731	78.9665	47.2503	24.1684	19.2891	22.2607	141.396	81.639	88.8544	85.2944	71.0709	52.636	27.8681	74.7032	43.0166	29.134	23.2407	22.2097	137.486
Sobic.005G169700	57.1623	63.2475	58.886	70.4617	145.952	253.279	60.1652	54.1481	45.0221	53.1278	52.6257	60.9744	56.0541	52.5375	62.2436	68.3079	125.955	162.624	58.3275	42.9462	65.0159	50.7467	59.7521	54.4851	41.4101	51.8004	52.1163	76.6522	119.571	180.625	45.7761	49.3774	47.0842	33.2054	48.7122	44.0194
Seita.8G170400	56.6006	65.9126	79.1652	50.0617	46.4693	39.8844	54.759	56.7044	54.972	49.6919	52.9441	50.2049	53.0662	53.2064	56.2119	53.0445	48.1773	36.2816	46.6331	52.0182	49.034	40.9559	68.4182	54.2402	53.4235	65.6687	56.0139	47.9059	38.224	31.0483	43.2644	32.7061	41.5656	43.2156	45.4826	51.3716
Sobic.002G128800	202.772	193.259	200.491	215.794	198.621	128.184	203.802	205.632	192.263	167.126	216.596	287.371	194.382	183.849	188.754	163.21	153.369	111.537	193.553	204.554	181.991	175.993	194.595	243.841	172.397	178.371	160.158	191.387	161.923	124.813	196.981	218.804	198.595	195.838	180.764	272.469
Seita.2G127400	77.8159	81.803	84.4349	66.3504	60.8995	53.9478	84.8145	88.7476	108.528	68.3832	90.2973	95.0746	90.6139	83.7466	81.1003	69.2012	58.8607	56.583	81.1697	102.927	83.5758	59.7625	98.6547	104.601	82.0431	94.9288	88.497	77.4306	70.211	62.2423	85.5298	96.0557	77.7886	76.6375	104.353	115.048
Sobic.006G222600	10.0203	10.444	9.96944	11.5021	8.81624	4.90445	9.94589	10.7239	12.1789	17.0874	14.3731	11.4843	7.60723	7.42122	8.21399	6.98984	6.76623	4.38961	7.65481	7.38621	10.7689	11.526	10.8769	8.74784	8.01918	9.61004	9.7986	7.63534	7.27205	5.18542	10.8406	6.83952	11.9256	13.709	13.4002	12.7648
Seita.7G245700	12.1502	12.3659	11.6895	14.1673	6.5125	3.84196	11.9884	11.8801	13.334	15.7804	12.4998	10.668	9.2472	9.3697	10.3004	10.33	6.48623	4.14683	9.64237	9.86899	10.6647	12.2933	8.33829	9.90987	11.361	11.2336	10.6899	10.367	5.98624	4.61455	9.7457	9.619	11.8097	12.5406	9.55334	9.97646
Sobic.010G061900	1.77269	1.07589	0.840578	1.33133	0.679881	0.757546	1.65357	3.0295	1.57623	2.86581	2.08412	1.10675	1.73304	1.1088	1.06249	0.785258	0.647478	0.608895	3.2375	4.56377	2.57631	2.2739	1.45051	1.15079	1.43019	1.49485	1.40163	0.891564	0.608806	0.876726	2.68836	3.24587	2.58442	3.1365	2.10304	1.18854
Seita.4G053400	1.02082	1.55559	1.76966	0.845057	0.494404	0.449167	1.10053	1.38182	1.56955	1.3534	1.47288	1.36786	2.53143	2.03025	1.10278	0.527606	0.293666	0.346292	1.32924	2.02675	2.55675	1.58143	1.31802	1.78134	1.77689	1.93555	1.62755	1.01574	0.733382	0.312446	1.44441	1.93783	2.26983	1.48309	1.22735	1.33511
Sobic.004G239500	2.6272	3.51049	1.82846	3.05508	1.743	1.33397	2.78229	3.76566	5.61843	5.24956	5.24586	3.5252	3.05173	2.98618	2.40768	2.36841	1.66712	1.29747	2.81	3.2902	4.31585	4.77334	3.54963	3.95835	2.31104	2.55489	2.06123	1.93937	1.97594	1.35557	3.16786	2.37879	3.94598	5.43761	3.46598	3.28583
Seita.1G317600	12.7897	15.4996	17.22	11.7354	9.51661	7.71529	16.7747	15.9944	29.4855	22.088	16.2103	19.68	17.7997	16.1202	13.3371	12.3538	10.9669	6.68674	13.7502	17.5264	21.0572	19.224	14.0064	20.2971	15.5284	18.2855	15.8657	14.3722	9.59789	6.07826	12.9084	16.2191	27.936	19.9201	16.6848	19.6018
Sobic.004G012700	4.26352	3.76228	3.99607	5.14003	5.73314	7.826	5.84045	4.91887	4.27221	3.55767	3.82974	5.23615	5.79832	4.83157	5.80935	4.86397	6.13786	7.49997	5.32729	5.70772	4.97083	5.887	4.73131	5.02786	5.45234	4.87887	3.76842	10.2294	7.23447	5.38389	3.96388	8.76808	4.35339	3.95408	2.78097	5.02453
Seita.1G118700	16.42	13.0923	16.7181	12.7465	13.2913	10.4399	19.2412	16.1771	14.9364	18.3619	11.9819	15.6926	14.0408	15.4838	11.7371	11.6556	8.36139	14.6407	13.1268	11.1701	17.1046	20.3058	9.00249	11.1536	12.6158	12.5579	11.4096	11.3299	11.5364	15.1446	12.0977	14.4293	20.3593	16.9893	13.4398	10.7797
Sobic.003G290200	9.90627	9.00279	14.0142	21.443	29.8192	13.2062	7.1331	7.19021	5.766	5.62221	3.17079	8.20862	8.78886	12.3006	17.0663	23.0067	24.8029	10.5607	9.00189	10.606	8.01334	7.2759	4.01958	9.75783	10.7708	9.58043	16.6242	19.8096	19.6569	10.5163	8.36834	8.52071	8.24319	5.73466	2.22828	6.24315
Seita.5G311500	9.87895	10.4162	10.1977	8.61535	8.49798	9.1704	7.84098	7.67189	8.93733	6.86408	8.45889	10.2743	10.9629	10.9413	10.876	10.3676	11.101	10.2674	9.07786	9.73785	9.83455	7.10987	8.5083	10.4958	10.6138	9.51684	10.7061	9.00085	9.81013	9.02079	9.36993	10.4579	9.52506	7.60245	8.27979	8.09444
Sobic.004G350200	36.3671	35.2779	30.0748	26.7516	24.7829	10.7172	32.8649	30.9911	32.2175	28.4147	27.7343	36.214	40.6201	35.3872	32.2525	28.7616	14.3352	13.4333	29.9875	37.5141	30.058	28.8674	26.0433	33.1513	39.2785	29.5935	26.7248	43.2101	22.7454	10.1529	23.9562	48.8568	29.287	27.151	20.823	35.1813
Seita.1G371400	101.501	84.2183	76.8976	57.072	44.3473	34.2896	88.157	76.4984	59.9309	38.3614	80.5469	84.777	95.7575	95.7173	69.7274	62.2033	32.6941	46.9073	78.2001	70.4138	75.7485	56.8732	65.6281	79.638	95.9202	78.9692	76.2154	58.789	49.6183	42.2849	83.7513	80.3863	71.3403	64.9825	81.1202	78.4099
Sobic.003G181500	16.2803	16.4743	16.1667	17.9994	14.2013	29.0835	19.2786	14.1989	15.8641	19.347	21.0438	19.7099	15.7426	15.5019	15.7358	16.2679	13.6913	22.0291	21.851	12.9231	14.209	16.3454	14.3128	15.2171	15.8375	16.8189	17.2434	16.7186	14.8615	17.7667	22.8805	13.4403	16.3388	16.876	16.4012	24.1201
Seita.5G189800	15.3129	17.0912	21.753	21.3799	16.7818	11.94	24.7801	16.3405	10.0719	11.7959	9.29342	11.6787	11.3828	18.2585	19.2438	20.8329	16.191	15.3919	33.5463	9.82982	10.7173	10.9775	9.80837	10.4399	12.3453	17.1904	20.6599	21.9267	14.045	15.4852	50.8313	14.8319	9.86748	10.3478	11.0488	10.4129
Sobic.001G408100	18.0888	18.4805	16.2017	11.286	9.10557	6.52763	18.4371	17.8061	20.0577	17.9563	18.6437	22.1162	17.802	17.4743	17.4635	14.2817	7.20471	6.42625	15.8724	19.5591	16.9477	16.9723	13.5589	19.2744	15.7614	14.9486	12.8117	12.3323	7.68487	6.50236	16.1521	16.4649	14.4525	15.385	11.0364	21.3703
Seita.9G441900	15.6066	13.8596	9.79222	9.85926	6.23585	9.70114	21.2696	16.0881	14.119	10.4218	12.7618	15.427	15.545	15.4074	14.0483	8.51792	5.15464	11.4569	15.9379	18.16	16.6734	10.6942	10.7361	14.1883	15.2793	13.3106	13.9031	9.30305	6.23612	11.1219	16.4972	20.7287	13.8604	12.9465	14.1617	16.8396
Sobic.003G420201	9.65864	8.9543	9.72475	11.5336	10.8353	4.11378	14.2264	12.1883	14.7767	16.0255	15.5002	13.9147	13.1755	11.9552	12.8516	7.16527	6.74823	2.66167	11.3077	15.3224	16.8403	16.4893	17.6129	14.4192	9.42113	8.57648	5.53728	4.7363	4.02477	1.36316	5.94111	11.4024	11.5024	10.1337	12.7681	8.09924
Seita.5G446700	4.7293	7.32101	6.68489	6.75757	8.54367	9.91441	5.77395	5.64738	11.078	7.87798	10.5195	6.04666	7.56894	7.1235	6.00849	8.06624	8.10194	10.9178	5.40477	9.83443	8.67487	8.02136	12.7002	6.2963	6.08958	6.83682	7.94126	8.08221	10.0779	11.0104	3.99116	7.72682	10.7441	8.36859	11.9772	8.7727
Sobic.003G299700	11.6898	11.1839	12.2976	11.5129	10.2738	5.12016	12.3598	11.0726	12.2083	9.29125	9.25415	9.65822	15.1533	12.9647	13.2912	11.1326	7.22909	4.98319	11.3469	11.0343	11.822	12.0237	9.57337	9.34996	10.6087	9.82217	6.96196	11.4799	5.93787	2.93083	6.39226	14.2447	8.99418	7.73963	6.39059	8.48901
Seita.5G322500	25.7749	17.6084	16.6367	17.0796	16.9228	18.9513	18.4703	19.5429	24.096	12.1211	18.6629	18.6594	23.006	24.4507	16.6085	17.6465	12.1685	18.8608	15.1494	16.5137	19.5247	17.9822	13.3275	19.9722	22.9629	21.7857	20.3543	15.4658	19.5552	17.1114	18.6522	18.829	22.1063	18.5296	19.9161	17.9663
Sobic.004G295900	5.70206	4.59674	4.22821	4.63611	3.98635	2.02001	5.85134	5.50787	3.69175	4.93606	5.87309	6.84135	5.38446	5.19652	4.74303	4.61051	3.34652	2.18242	5.29743	5.57579	5.09289	5.04392	5.59295	4.5019	5.92847	5.24652	4.5654	5.80835	3.78792	2.16934	4.78599	8.03845	4.75048	4.94209	4.34239	6.42324
Seita.1G258700	5.75275	4.10343	3.78185	2.33322	4.68965	4.59489	5.16023	3.76121	4.68437	2.36007	3.01151	4.04846	5.05584	4.95872	3.49661	3.49617	3.51065	4.98229	3.40401	2.75258	4.26237	2.32045	1.40868	3.11815	4.67996	3.55597	4.53248	3.84139	4.22913	4.74935	3.31993	5.111	4.65116	4.35663	3.49807	3.76715
Sobic.003G129900	46.7006	47.3826	48.374	44.6155	40.0724	31.6978	39.9058	42.6092	38.3399	36.5946	27.5539	46.2122	44.159	44.0993	42.5204	43.9506	40.1994	28.4079	41.4131	38.9945	34.6534	37.3048	26.5033	39.7664	53.9092	43.4688	44.9389	48.6434	40.9584	29.3688	38.1137	46.1934	38.1668	41.6377	25.6305	37.8716
Seita.5G042900	49.2418	47.2	40.7044	40.2511	44.1545	34.4755	42.9163	47.1863	46.2099	39.1873	40.263	46.8097	46.9146	48.5036	49.0073	43.7648	43.6105	50.5488	43.7227	44.2895	48.9456	40.599	43.2108	47.7016	47.5167	48.5284	52.0808	46.6244	46.7517	40.182	45.1411	45.0638	44.2451	45.8014	44.8195	48.6869
Sobic.004G047500	12.7155	13.3245	14.3702	11.9967	9.06394	6.47535	10.4363	10.1699	7.78136	7.7357	3.76536	18.8668	17.103	18.094	15.9473	14.8602	8.94866	8.82097	13.9886	15.5863	9.6034	8.00703	5.16277	17.7616	15.5869	11.5871	13.7374	15.5016	13.0099	5.75764	11.2809	17.8455	9.53539	6.02909	2.10113	12.8266
Seita.1G081000	15.5497	10.3806	10.4236	8.47155	9.02757	3.72172	13.5747	8.82908	10.1786	4.89657	7.84126	10.3974	14.5012	15.3382	11.7658	9.74717	6.63557	9.27011	11.916	9.66981	11.668	5.5852	4.06003	11.269	10.2925	9.03006	10.7007	7.72089	7.78072	6.11529	7.07318	12.6227	11.0299	6.5019	10.0092	4.70362
Sobic.008G062900	1.68864	1.52663	1.95175	1.42672	1.84173	1.9544	1.99777	3.50149	2.29639	3.03524	3.01102	2.85531	2.41438	2.12956	1.61937	1.46579	1.21703	1.85814	1.61289	2.42547	1.70046	2.95373	2.3656	2.05778	1.5866	1.3498	1.43625	1.68678	0.767879	1.82053	2.03078	3.10759	1.98452	2.72569	2.35434	3.36237
Seita.7G279900	4.44176	4.58511	4.58909	1.85144	3.21832	5.80716	5.70778	6.05487	5.48001	5.07799	4.40332	4.114	4.82214	4.82098	4.08874	3.2544	2.52958	5.09087	3.81262	4.98202	5.66551	5.231	3.1936	4.52444	4.84484	4.0705	3.5658	2.93909	3.51118	6.38904	3.58075	4.55111	5.17612	5.61613	3.91859	4.94118
Sobic.010G138500	2.93765	2.27972	2.72121	1.573	2.16091	1.06985	2.00825	1.66893	1.91544	2.23714	2.20811	2.68717	2.28318	2.00172	2.37185	1.78635	1.25771	1.01375	1.73485	1.83753	2.14646	2.32198	2.00224	2.06039	2.64835	2.587	2.4858	2.70279	1.38561	1.22339	1.52672	2.72357	1.91643	1.63247	2.50686	2.43181
Seita.4G145900	5.78459	7.45446	6.82644	5.23147	6.37819	5.46695	6.708	7.24069	5.63874	4.05598	3.82218	7.0888	6.21729	6.71343	5.84428	6.61805	5.52587	6.09443	6.50888	7.69553	4.47464	5.50135	4.85963	5.75459	6.73643	7.69622	6.80841	6.5252	6.13884	9.1386	6.50524	6.59227	4.80337	4.8745	5.05168	5.89391
Sobic.007G051000	94.7526	96.5109	90.0329	101.6	96.7722	72.1804	98.9771	87.1241	89.0067	93.7013	97.6614	107.429	93.5847	92.0403	86.7952	91.4671	79.6291	70.7845	83.6267	88.6594	97.3333	100.146	83.7499	89.4161	97.2729	91.7638	88.5694	101.263	85.2235	71.3733	87.8522	96.5359	94.6505	110.656	74.8916	91.032
Seita.6G052100	133.525	122.411	110.376	123.962	112.837	92.5241	132.961	128.056	130.046	127.722	110.927	121.836	138.981	134.883	151.097	124.984	122.92	114.607	129.007	122.983	151.082	119.085	120.033	133.301	135.03	145.095	138.653	126.271	140.419	114.257	130.59	148.373	158.004	150.484	140.138	144.261
Sobic.004G310800	1.67398	2.70699	1.61814	2.53263	3.02358	1.22562	2.31259	2.93657	5.06631	4.42004	2.69674	2.07545	2.04923	2.01467	2.03534	1.20025	1.71841	0.565477	1.81816	1.39577	2.35274	2.48462	2.49066	2.69522	2.08587	2.01376	1.16908	1.33384	0.900785	0.488144	1.42188	2.29827	2.85649	2.396	1.5652	1.36843
Seita.1G332900	6.23581	7.601	6.04514	5.21114	1.89236	1.39174	5.79761	8.13692	7.78334	6.36165	3.92177	4.11684	4.3063	4.13282	3.42364	3.87059	2.13703	0.883635	3.88103	6.68601	5.43152	5.9162	4.02948	4.47386	3.68394	3.84814	4.43618	4.82486	1.94776	1.32878	4.04239	3.70857	5.99165	6.37168	3.82779	5.24649
Sobic.001G417400	5.22155	6.1401	4.84876	4.07231	5.72624	4.7417	6.05864	4.90794	4.91596	2.6657	2.60901	5.60309	4.8495	5.26192	4.40551	3.46952	4.08681	2.69029	3.98712	4.40252	4.27583	2.8103	2.03137	3.81342	6.37171	3.57757	4.8409	5.03344	4.2341	2.59818	4.18107	4.22778	4.22585	2.87697	1.45186	2.5804
Seita.9G450300	6.35541	4.75997	6.05963	4.0993	3.38585	1.53803	6.32119	6.06616	5.67863	2.92691	3.94703	5.76466	4.9907	6.17081	3.14675	3.07125	2.08562	2.0979	3.67626	3.9876	4.18889	4.31371	1.19215	4.22651	7.17088	6.09909	4.47531	4.49475	3.07498	2.61524	4.78639	5.35119	5.14581	3.42011	4.5918	4.57167
Sobic.003G229600	27.4516	23.712	17.8807	15.4625	7.88348	11.4629	26.3478	26.7074	26.1688	18.7548	16.2478	18.1121	24.3233	26.3421	19.1312	18.5982	10.132	17.4084	27.6891	35.099	22.3783	18.0459	36.6036	11.5131	22.7701	24.0455	25.1701	16.5702	12.3274	12.6613	48.7724	35.0681	43.1361	34.2466	40.6919	23.2557
Seita.5G236100	24.1676	21.0435	27.4312	23.4228	19.3938	36.1825	70.9635	77.4843	136.592	80.3325	27.0041	14.9619	15.6514	16.7594	14.5396	14.3149	30.4165	33.5896	77.4604	151.355	58.7241	60.435	29.4276	13.0903	17.4253	21.0774	20.7773	18.8238	26.1751	46.6701	121.011	211.671	58.3096	66.4874	30.5177	13.5731
Sobic.003G031700	10.7396	10.7793	8.23106	8.00563	9.88246	10.9187	8.91033	11.8718	12.8569	14.1075	13.4307	11.611	12.1106	9.94852	10.1684	8.98498	7.65288	8.10684	10.4736	12.543	12.3585	16.3874	13.9991	10.6306	10.5928	9.58756	6.8108	11.9633	10.4453	8.43353	5.77454	20.6435	12.7184	11.6792	10.7705	8.52555
Seita.5G137800	23.0006	21.9021	20.6719	16.2941	21.4704	14.8026	25.0586	22.4532	24.3056	25.4342	24.7493	20.1954	20.299	21.9985	18.2354	17.9419	11.226	16.3053	19.7232	18.0049	23.2177	27.9484	19.3591	20.349	20.0566	19.9339	19.9731	15.8704	17.3875	13.8637	17.8575	16.3381	20.1783	23.9652	23.0099	13.8906
Sobic.009G130800	30.7321	27.1524	30.2584	23.6214	22.595	23.268	21.5876	25.3193	19.9169	17.882	7.2168	21.7603	27.8695	34.3459	35.2852	34.3216	32.8438	29.0998	31.3847	29.5173	32.0986	32.1417	15.3694	36.6818	32.4006	36.673	38.7216	34.6229	30.8084	31.5512	38.5494	28.146	32.2474	20.4753	10.3813	17.0302
Seita.3G249500	17.9212	21.3201	21.6239	20.1135	16.0238	9.87843	19.1287	18.8041	20.8758	17.892	15.0475	16.1985	22.324	19.6849	20.9236	21.2146	21.1508	12.0329	22.1102	20.8223	21.9554	24.9215	17.4296	21.5934	22.6245	21.1673	19.7811	20.702	17.0387	9.77491	22.0227	18.6138	19.9136	23.8498	12.569	19.3641
Sobic.004G182800	26.1153	25.9471	19.4771	21.7923	13.7442	6.80633	20.2541	20.2854	20.5195	23.3234	23.8007	28.4576	26.0606	24.6434	26.7832	25.8512	16.0088	10.5137	24.2312	25.6384	23.9327	21.7913	19.8977	23.7283	26.1731	24.0694	23.7769	23.6097	16.3138	10.8298	25.9949	22.2783	21.6517	27.6341	16.702	39.5943
Seita.1G199000	26.1887	22.5136	27.2374	30.4987	23.8919	16.1715	31.4449	20.6332	26.8104	23.0064	12.692	27.9767	30.5318	33.0433	29.9511	34.4041	31.9887	24.8981	29.7096	33.7	37.5356	28.398	16.2465	28.5541	25.4653	25.2197	30.0485	26.9181	26.514	22.6802	25.4616	29.9022	34.7022	28.6605	14.9599	28.7478
Sobic.001G002800	7.50175	9.77441	8.57026	10.1549	9.78881	8.93102	9.38892	9.55351	9.60192	13.3133	17.7996	18.0227	10.3275	8.59796	10.49	9.3812	11.5387	8.16545	9.48239	9.35438	12.3795	14.7087	14.4192	10.5355	7.01786	8.81356	7.78174	7.17836	7.16651	7.12242	10.2468	9.13871	11.1685	8.20924	11.8042	12.1164
Seita.9G002400	3.34305	3.19037	3.94478	3.2564	2.50455	1.93366	2.98374	2.67636	3.04655	3.07181	3.5214	2.66055	3.03977	3.068	3.05583	2.5768	2.70931	1.71619	2.66956	2.9995	3.36634	3.20774	4.14299	3.8007	2.75109	2.92441	3.43375	2.67933	1.9752	1.24459	2.56613	1.96495	2.7816	3.29909	3.16408	3.07996
Sobic.003G150100	11.4589	12.21	11.4178	11.806	8.72063	7.09101	12.4666	9.97847	8.33966	10.7641	9.41682	8.82135	9.36734	8.79217	10.0846	9.53829	6.21045	5.70813	8.29704	7.45819	8.54872	8.64196	5.43065	8.42041	9.36106	12.5618	11.4791	10.7299	6.65566	8.09974	11.4704	6.72653	9.10027	9.85225	6.56535	8.54084
Seita.5G153200	10.9226	12.4926	13.4046	10.1666	9.67448	6.6966	12.1029	11.3396	14.5258	12.9474	11.6399	9.57787	10.652	11.7051	10.5178	11.9302	8.62677	7.25116	9.71505	9.83573	12.1712	13.2173	8.54292	9.90518	8.99607	10.575	10.3586	10.7364	8.09633	6.15923	9.75235	8.50807	11.5992	12.6876	9.72531	9.33551
Sobic.003G362900	8.67457	8.71755	8.70275	6.30597	9.73152	7.13751	8.64566	8.21416	8.77963	7.18731	6.04715	8.37676	7.94765	7.83697	8.64103	8.84707	7.36867	6.20317	8.12992	7.68662	8.1907	8.1747	5.08089	8.0894	7.22358	7.3719	7.27041	8.82942	6.67687	5.29748	8.28271	8.79655	7.8662	6.73556	5.13199	9.7879
Seita.5G388700	15.665	13.2043	14.4542	10.8675	10.3495	8.9854	14.2442	15.3098	15.843	11.6846	10.6145	13.2306	13.8402	16.011	15.6735	14.2637	11.1028	11.5254	14.6688	15.3345	17.9695	15.0289	9.62268	13.6768	13.7287	11.4836	12.1072	12.5043	12.0105	9.94105	13.0493	14.2557	13.8861	13.4935	11.7957	14.5904
Sobic.004G217600	16.6621	16.6156	16.4684	13.7234	13.0366	5.35944	20.5635	20.2096	22.537	29.4006	8.56304	16.4675	18.0354	14.7481	15.3234	12.7725	7.96936	5.68681	23.5448	15.9793	25.1186	26.9379	7.81576	16.3712	14.7342	13.2443	12.4407	9.87836	7.84979	5.73115	17.1411	11.8147	17.2953	16.3297	6.55618	13.4167
Seita.1G237100	6.14921	5.01283	5.26862	3.16638	3.51	2.58145	6.88902	4.19239	4.62538	2.10711	6.36494	7.05504	8.19925	8.69138	6.04582	4.12029	3.34609	5.70496	6.35176	4.74328	6.28213	3.99615	4.41379	6.2403	7.171	5.33919	5.48558	4.1973	2.69186	4.10778	4.81487	5.62136	4.48245	4.08272	7.44953	2.84358
Sobic.009G140400	2.05515	1.51961	1.91264	1.88144	1.08088	0.356713	1.65293	1.82695	1.11358	0.638721	0.490285	2.47565	1.85089	1.91536	2.33358	2.12144	1.46012	0.786775	1.81477	1.63352	1.07199	0.449076	0.365901	2.72015	2.55859	2.21873	2.37158	1.78519	1.49799	0.72531	1.73275	1.93594	1.20828	0.803843	0.450718	3.15663
Seita.3G239100	4.11411	4.10438	3.48827	2.46841	1.88779	1.38536	2.55169	3.5666	3.35365	2.81608	2.12957	4.03492	3.12492	3.07538	1.98228	2.58332	1.54429	1.81954	2.54976	2.87806	2.87998	2.67377	2.01158	3.57908	2.96556	3.45752	2.99182	2.1345	1.64083	1.84092	3.54561	3.2302	3.26345	3.20966	2.12415	3.2159
Sobic.008G145300	6.63795	6.8735	6.77761	3.80651	5.13553	3.96189	7.60609	5.24655	9.72179	7.22775	6.43335	8.11623	7.01757	5.83147	5.14728	4.04764	3.67555	2.79722	3.32111	3.58108	6.92829	7.62982	5.71634	5.79949	4.75746	4.52556	4.53285	3.62471	2.45668	2.0234	3.07358	4.88161	8.59501	6.61834	4.7312	5.21818
Seita.3G369000	6.30914	6.37838	5.82147	4.97609	3.27519	2.57621	4.38996	4.26756	7.70451	6.69204	4.78217	6.64643	5.83109	6.19122	5.34251	4.82965	3.33622	3.29398	3.30466	5.32285	6.81715	5.31612	4.17343	5.60884	5.68169	6.80795	5.78195	4.81839	2.45169	3.95842	3.84114	2.88617	5.95806	6.0273	5.49341	3.34483
Sobic.010G051400	6.4312	5.32324	5.56837	4.98374	4.14333	4.29053	6.85321	6.1796	4.91536	5.28085	7.12047	7.2754	5.1921	5.80775	5.48211	5.94775	3.87208	3.88	5.21367	5.14993	5.24237	4.83433	4.7684	5.2483	5.88499	5.29258	4.45571	5.93658	3.93212	4.29507	7.15596	6.17163	5.43689	5.93989	3.66661	7.86563
Seita.4G061700	5.73083	6.64986	6.85187	6.33938	7.13556	3.09745	7.68848	5.6395	5.75677	5.29713	5.17995	7.32132	5.42097	5.89274	5.75494	6.14344	4.76785	3.61432	6.40317	4.35343	5.2828	7.29115	3.76355	4.92253	6.31299	5.37576	5.598	5.79003	5.21361	2.98931	5.7952	3.93499	6.10647	6.39703	5.2041	5.08621
Sobic.003G078900	4.34449	5.9614	7.37447	6.17093	5.47415	3.14812	5.19568	6.04301	5.58702	7.73066	5.77394	6.89894	6.00161	5.63177	6.38527	4.41502	5.57362	2.96415	6.26307	4.99427	7.55419	7.79756	5.43584	7.58574	5.05191	4.24495	3.85581	4.73423	3.18593	3.82112	5.18379	6.31556	7.1882	4.42099	3.74552	3.74696
Seita.5G095900	7.33524	6.54027	11.7818	9.89554	7.59862	5.49451	10.6007	10.5799	12.8742	12.0425	8.71741	7.54669	9.37565	8.51456	10.0886	9.78862	10.3642	5.32226	11.5056	12.2435	12.7314	11.829	7.69875	8.49976	7.94203	10.2202	8.44637	9.3324	6.83522	4.49718	9.75281	8.85254	10.9984	8.43973	5.9385	9.02868
Sobic.010G181200	3.10831	3.06558	1.44609	1.38743	0.548267	0.54302	4.11098	3.43979	3.94787	4.08689	5.10922	4.641	3.60257	3.04675	1.94033	1.37079	0.397819	0.808083	3.60106	2.96387	3.40849	4.26754	4.06059	4.07047	4.02897	3.11816	2.31791	1.34208	0.640054	0.55181	4.21794	3.97016	3.72844	5.08824	4.19135	5.36735
Seita.4G225600	3.43841	2.53292	2.47247	1.06765	0.491595	1.71403	2.52271	3.13663	2.9504	4.37168	3.28312	2.78664	2.30751	2.27135	1.69843	0.971298	0.800934	1.32346	2.43527	1.94133	3.03811	3.20718	2.22765	2.56386	2.4969	2.53753	1.175	1.31443	1.25342	1.75443	2.75835	2.48971	2.84793	2.91281	2.9536	3.0073
Sobic.009G182600	35.1741	39.7317	37.0309	36.5378	33.6709	28.6403	35.0908	40.1088	38.5087	37.3332	42.5042	42.983	34.4902	36.9329	31.6941	37.8872	29.9896	27.6311	32.0216	31.463	32.4526	37.9019	33.5871	36.5622	39.2267	35.5556	34.0436	37.4252	31.578	26.3398	35.8666	39.9683	37.169	34.5546	32.5333	52.4074
Seita.3G193600	37.5316	32.6088	34.2535	30.9693	39.1235	34.3978	37.815	39.293	36.8569	38.9279	34.9524	33.726	32.3214	33.498	31.6795	33.4558	32.4727	43.1448	30.9788	31.835	36.0471	39.7888	24.8035	32.1925	32.916	30.7133	33.3142	30.5202	32.9675	40.0689	31.8132	33.2058	37.5066	36.3542	27.3472	30.9493
Sobic.003G310100	33.2686	36.8114	33.8387	36.5643	30.3386	24.1895	32.3984	29.1382	22.0169	19.0278	20.2172	35.5564	34.7832	31.5154	35.4725	33.2405	31.5907	19.6296	31.4884	27.9897	29.6937	29.2298	19.7437	31.5914	40.9375	39.3157	36.1644	38.1989	31.7211	20.69	33.4023	30.7457	29.8616	26.6529	14.6825	35.1965
Seita.5G332900	21.1699	21.6212	22.4932	18.0117	10.4666	4.54656	18.8964	16.7775	15.763	14.7721	10.071	18.79	19.7527	16.1633	15.6275	16.0021	9.887	6.62904	18.289	18.5386	17.9278	18.1582	10.5723	21.1372	20.1246	20.8497	17.345	17.4458	10.8636	4.61969	19.7549	19.8234	17.6926	17.732	10.6054	21.2273
Sobic.004G174700	21.925	24.0911	21.7815	20.8422	20.3736	11.0342	22.2582	21.1809	19.2058	15.4396	19.7235	26.9197	25.745	25.1329	21.8307	22.3144	12.5945	9.6264	21.0493	22.4545	17.3332	20.1313	20.1669	24.5157	22.7539	17.8279	17.3005	23.0668	16.8862	7.96049	14.7355	30.3574	18.3053	15.5695	16.1835	23.1529
Seita.1G191300	12.9657	13.1726	11.0854	9.20696	15.0309	7.15551	14.5386	16.4175	9.28089	5.40968	12.8049	14.2286	16.0515	16.9516	12.2975	12.1983	7.80013	9.14198	12.7538	12.982	10.2784	9.37931	9.25187	13.6996	14.0314	14.7487	13.3703	11.9579	12.7192	6.10741	11.646	13.9417	9.96223	10.9112	15.0982	10.0112
Sobic.004G024700	8.72964	12.1595	10.6304	10.7075	10.1149	8.07159	10.5104	10.6732	7.39284	9.93009	7.21653	9.98946	10.7734	10.8824	12.3266	10.487	10.1141	8.28407	10.7183	9.62997	10.9745	9.02567	8.16476	10.9546	11.2871	11.3108	9.14528	12.7841	9.0986	8.3495	10.6163	10.7008	11.0974	8.92372	6.38029	8.75109
Seita.1G102400	7.73681	9.7388	6.88683	6.42353	5.18255	4.62576	8.6701	7.92334	8.97518	7.231	7.25452	10.0105	9.14142	7.71904	8.00396	8.03392	5.08855	5.9569	7.7472	8.40173	10.0428	7.92629	7.20758	7.63522	8.68284	7.33742	6.16761	7.86272	7.53074	4.75	7.26629	7.63324	8.75158	7.34736	7.9919	5.10704
Sobic.010G211500	13.1824	16.3644	14.6939	14.0476	14.6075	13.0539	13.458	14.5643	8.82499	4.2787	10.2683	13.2708	18.608	17.0604	16.5647	17.2239	17.9874	14.7662	14.3134	15.4332	7.20479	6.16078	8.23715	18.2627	18.3902	16.8783	16.4465	16.639	18.1539	13.9357	11.5837	13.3198	8.68179	5.17577	5.71904	15.2362
Seita.4G194800	23.1434	25.2661	24.7687	28.4872	29.2673	32.6556	21.001	23.4643	15.5542	5.88692	8.18241	23.4941	22.2723	21.259	25.6428	27.6828	34.1578	29.6476	21.529	26.4962	15.7506	8.67134	7.80179	24.3127	24.8259	25.1799	24.6975	30.0438	32.6814	30.0692	22.0743	22.619	17.5164	7.32323	7.17999	25.117
Sobic.002G004800	29.3952	28.2204	31.3571	25.841	23.7354	20.316	24.5026	23.6137	39.8673	37.238	20.5445	29.1073	25.7786	25.988	24.517	20.7296	15.9833	17.3977	17.7781	22.4841	28.4166	28.9155	20.6555	23.611	27.4578	26.4157	24.0321	21.5249	15.0055	19.3652	19.3606	22.4256	31.1565	34.0497	22.6627	26.5089
Seita.2G000300	27.1682	27.8273	26.3528	18.6154	11.365	15.2773	21.0272	19.5296	37.8942	44.8731	40.9093	28.3474	24.2854	22.2866	20.0856	14.5019	10.5169	15.3747	15.2204	14.8122	31.609	40.1564	38.7061	23.3918	26.3032	24.193	20.0565	12.9995	10.8149	20.2837	16.4587	14.2837	33.7768	41.2595	46.0718	25.2901
Sobic.006G137600	16.3133	14.8568	14.3866	14.3408	13.6858	8.07617	14.161	14.0572	8.65586	6.62329	11.2775	16.8853	16.9179	15.857	14.2679	15.3324	10.642	7.56111	13.2977	16.0512	9.99761	8.89039	9.91545	14.329	18.0198	16.1002	16.0133	18.8943	13.5773	7.7411	12.9391	20.9311	10.8181	9.24662	8.03434	18.9728
Seita.7G156600	20.2422	17.7123	14.0649	11.707	11.9929	7.13978	18.8573	15.5819	11.0623	8.25612	11.4093	15.7032	17.037	18.5005	15.679	13.8903	7.41982	9.05071	14.9664	13.7647	15.1675	11.0421	6.55534	16.1272	19.3132	13.779	14.83	10.619	7.93031	8.4155	13.6195	19.7901	15.5104	12.6292	13.8343	12.309
Sobic.001G474300	10.8711	9.26433	8.7833	8.20404	11.0509	14.7564	14.6094	16.1326	15.609	13.6592	9.67875	10.7079	13.7268	14.0653	9.60279	7.34719	11.8487	14.6639	11.1467	22.2895	28.15	20.9356	17.0812	12.7619	8.96656	12.2067	8.75542	15.0092	9.00556	8.59001	9.98791	17.2959	24.0989	13.2458	14.2575	5.90029
Seita.9G509900	17.4305	16.4027	10.27	8.60543	29.8932	42.5816	8.31483	20.2052	24.5276	28.773	16.0856	21.6677	20.6139	16.9577	10.2316	17.1032	44.1188	36.6653	7.50554	40.3656	30.4377	29.3876	21.2722	19.9967	22.0796	17.6545	11.3421	18.9366	50.1438	28.989	7.22262	23.871	32.0412	29.332	23.3381	23.0222
Sobic.001G248200	16.7577	21.7539	20.7483	20.7604	15.8445	10.6093	21.2657	21.8501	25.5645	20.0147	13.2439	23.9278	14.7243	14.3207	14.4049	16.4233	12.1444	8.5518	14.0321	14.7323	15.4671	15.7167	8.39318	18.4646	16.5995	15.335	16.5884	14.177	11.2262	8.19805	15.4289	14.2482	21.6524	28.9758	10.2953	20.1464
Seita.9G262900	14.8636	17.1712	15.5614	18.3795	11.9639	10.4586	14.0394	13.2708	11.8409	11.6778	7.49627	19.5942	15.2449	12.9196	12.4629	13.104	10.6225	6.80139	13.3358	14.6307	9.82387	7.86627	5.08826	15.175	12.1792	12.4179	13.8587	13.5096	11.7107	7.61419	13.2454	7.65085	12.5525	9.59482	4.52065	18.3606
Sobic.004G356400	14.7863	11.1051	12.6489	12.127	8.4442	8.9935	12.2416	13.1951	19.3718	38.4594	40.8013	9.79164	8.20355	7.37829	8.14298	9.58795	7.02932	9.02177	10.1301	10.3323	19.6158	25.7558	51.0851	9.53313	12.7505	12.6827	12.5752	9.70812	7.36578	11.9332	15.3099	10.2661	18.1146	28.6356	54.9235	10.4037
Seita.1G377200	29.633	24.118	24.7718	28.5406	22.5167	41.7667	23.8345	19.1463	38.7947	96.813	129.506	26.9934	26.6928	26.9886	25.5822	24.6228	25.647	30.4248	25.0105	14.2104	35.8574	91.2943	142.833	31.9257	34.8121	30.2365	25.9446	22.9021	25.1213	39.2252	28.1031	16.3779	41.1419	91.5668	153.247	44.3811
Sobic.010G178600	23.421	28.7461	24.4902	20.0562	24.455	16.1024	23.0738	28.8184	28.3728	27.6283	25.5015	30.3318	27.9263	25.0931	24.8782	23.1683	17.9488	14.5271	26.475	26.5454	27.3982	31.0372	25.555	26.0733	22.585	21.3209	18.5404	25.6825	20.2784	12.8481	15.2675	30.8294	24.6578	19.8937	18.5384	25.1283
Seita.4G227600	25.5597	26.2563	22.6098	21.1246	22.4081	20.6415	27.1556	29.5166	26.9156	17.54	28.9247	28.4692	28.5897	27.8991	24.1562	23.6308	18.7771	23.7288	28.9417	29.0307	25.3908	22.6792	24.264	28.93	26.1944	26.1528	27.7873	23.4937	24.4366	20.6118	26.334	26.8047	22.2136	22.7022	26.0541	22.8894
Sobic.004G176000	14.3018	13.4957	13.9193	12.0987	12.9631	14.7513	14.1832	16.5743	12.4317	9.2712	10.2841	13.7194	13.5958	12.9734	11.2192	12.8008	13.7952	14.4505	15.3743	13.745	11.1547	10.1962	7.86674	12.8187	13.177	12.7447	11.9518	12.5173	15.4503	16.4374	12.5333	15.7757	12.3532	8.69801	9.21808	14.146
Seita.1G192400	15.0114	16.5081	15.0991	15.8704	19.2317	19.8468	17.1126	26.8523	14.7066	13.8805	11.4246	14.8997	12.9743	13.9759	15.5961	15.5215	19.6446	22.1363	20.4974	23.9295	12.7644	15.7924	7.71192	13.4163	14.2588	12.5824	13.8237	17.1235	22.3548	21.4475	16.9938	22.6667	14.2043	13.83	8.8458	13.1453
Sobic.007G146400	17.5308	17.4182	17.1805	18.3509	19.4214	16.4106	17.4269	19.8642	16.3379	20.2355	34.5395	17.6047	16.505	15.8157	15.2939	17.49	16.3175	14.0555	17.846	20.3508	15.523	17.7259	24.3428	16.467	17.765	17.093	16.2871	17.391	16.9601	15.073	16.4456	21.2819	15.6335	18.4849	29.5875	24.6685
Seita.6G168700	26.2736	27.2687	27.4851	26.9177	28.6858	25.3857	25.6331	28.7287	24.0893	33.3192	30.5399	26.8126	21.8012	23.0237	24.8618	29.0709	30.0214	23.7464	23.8223	23.1148	24.9254	29.0389	27.3154	27.7638	23.7287	25.3341	25.2834	27.8305	27.5934	24.024	23.7365	20.0272	26.8877	27.3571	23.5111	27.3164
Sobic.004G232900	4.70499	4.47456	3.84657	2.74479	2.59195	1.40026	3.20558	2.68789	1.971	2.5092	5.45743	3.8739	4.87626	3.7195	3.74654	2.7251	2.16565	0.662403	3.0609	1.20912	2.51399	4.79095	7.38282	4.98777	2.46735	3.22365	2.55431	1.41909	0.892369	0.474308	3.02127	1.24849	3.12203	1.45787	3.01959	1.0227
Seita.1G323700	3.69389	4.10726	5.07914	2.96794	1.95346	1.42729	3.07552	1.65919	3.7443	3.41904	3.59857	3.1206	3.41258	3.52518	3.18453	3.33543	1.90998	0.841999	2.69334	1.46821	2.11959	3.54588	3.40628	3.18561	5.42342	4.94898	4.76346	4.09794	2.10264	0.447069	2.90922	1.09772	2.30911	3.01188	2.39478	3.68875
Sobic.010G212200	23.2171	28.4611	25.7848	22.1946	16.2784	9.9158	24.5175	21.0682	20.0111	17.2713	13.4316	27.7016	24.5545	25.1493	25.9297	20.2294	16.1923	10.2316	23.2241	25.1989	22.2742	19.0185	10.179	25.4436	31.5959	27.2888	24.7829	23.1173	19.9526	10.9224	23.6727	24.1274	23.4605	20.1563	9.48976	23.0348
Seita.4G194000	28.9577	30.8313	27.7672	22.2973	22.8289	13.6918	27.2053	26.6642	27.994	16.6702	16.4561	31.7059	32.6192	32.5026	33.9047	26.3292	21.7109	18.8243	28.9731	29.3911	29.0784	22.6315	19.5708	30.444	40.332	36.2902	36.8332	34.133	27.9529	20.3115	32.8555	36.7165	32.9713	30	23.2061	57.3446
Sobic.001G414400	1.55359	1.9919	1.27912	1.45847	1.06573	0.958985	1.9299	2.34707	2.95679	2.57873	0.949789	1.41856	1.46964	1.27354	1.11704	0.315761	0.851749	1.24936	1.95027	2.29065	4.0653	2.41763	0.709142	0.587422	1.19493	1.24895	0.944652	1.19	0.72005	1.68103	2.35189	1.80518	2.64385	3.28057	0.812941	1.1907
Seita.9G448300	3.77732	3.76779	3.72736	4.7264	3.61427	2.90741	4.22516	3.71994	4.25991	6.68134	2.55341	3.43504	2.12814	2.31948	2.47842	3.24325	3.47269	1.88398	2.92929	2.77756	4.23369	7.20014	2.84109	2.30113	2.71364	2.85818	2.67685	3.65873	3.60971	2.18091	4.40066	3.45244	4.42327	6.51833	2.42676	2.12097
Sobic.010G079800	6.6387	4.63776	6.39426	6.07642	3.87888	4.73817	6.74954	7.2516	4.9372	4.89548	5.60168	4.63046	9.22822	8.74701	9.15166	7.83575	7.78675	10.243	8.46396	7.05903	9.05285	7.16092	5.77316	7.69752	7.54309	7.42926	5.9468	8.59067	5.90046	7.0271	6.41321	10.3903	6.37777	4.13003	4.17085	6.42235
Seita.4G083500	7.7739	4.77824	4.65483	4.70674	4.13054	6.08995	9.0165	7.95687	5.85877	5.52263	4.79374	5.4385	6.11827	6.43408	6.63354	6.52375	5.11774	6.94352	10.2168	6.31654	6.31212	4.98032	3.39072	5.02485	5.51392	5.4921	6.46089	7.56177	4.68161	7.65707	10.5052	8.56491	6.19388	6.19023	4.37505	5.42547
Sobic.008G114000	2.85391	1.71328	1.78475	1.6774	2.31999	2.06801	2.75247	2.86699	3.54357	2.33327	2.4654	2.26597	2.78602	2.4103	2.14187	1.95451	2.60922	2.94448	1.37141	1.86878	2.57044	2.73476	2.33341	1.84158	2.08227	2.17641	1.50896	1.69018	1.78507	2.10148	1.17422	2.61215	3.16649	1.80258	2.56296	1.95792
Seita.3G348200	1.42981	2.1101	1.54675	1.06628	1.0835	0.971578	2.20672	2.99301	1.84081	2.10033	1.73514	1.06212	1.24301	1.36343	0.849529	0.861942	1.05746	0.997727	1.10004	1.76686	2.14476	1.64476	1.12963	1.14014	1.61833	1.49516	1.53285	1.34495	1.19275	0.829982	1.53477	0.921594	1.3473	1.27838	0.996212	0.51071
Sobic.008G058100	3.25525	4.79636	4.73165	3.7758	2.89906	3.00094	3.85716	4.08207	4.1291	3.82118	4.10943	4.78791	2.90217	3.14865	2.97454	3.804	3.17988	2.50469	3.80092	3.51405	3.0777	4.08767	2.66352	4.2788	3.00283	4.24608	3.58095	3.44672	3.76746	3.12216	3.8579	3.11682	3.29626	3.45905	3.54583	5.74762
Seita.7G283400	16.0239	17.1448	12.124	13.6187	8.10993	6.42613	12.8727	13.9487	14.113	17.5881	18.0235	14.5345	11.8767	11.3833	14.408	9.20117	9.35257	6.76127	15.36	14.7716	16.6871	20.7342	19.151	14.4829	14.0257	15.1316	15.2435	11.2787	7.70127	7.07338	17.4851	15.165	16.9204	21.4272	18.9947	17.9815
Sobic.002G256100	38.0995	41.1948	30.2533	31.8457	25.792	14.01	38.7901	50.6862	36.8259	36.4804	41.0591	41.549	36.8486	37.533	28.2497	25.0447	22.064	11.1318	41.0204	44.9403	43.013	41.7451	47.6563	45.5623	29.079	41.8161	30.2416	29.5213	17.5293	8.14138	22.4643	42.1683	51.4558	34.8622	46.5622	19.0351
Seita.2G263800	29.5504	29.9013	22.3332	23.5119	19.3227	18.2479	20.0801	27.723	53.2291	33.4632	40.7493	46.3994	36.6596	28.6371	25.3834	25.1175	20.0111	14.2299	25.0616	35.2568	42.9196	35.2911	48.9577	43.238	34.7479	39.4222	30.7247	25.1416	18.0366	12.6818	31.2595	29.3172	48.9444	32.2659	43.0672	70.3148
Sobic.001G436400	22.2274	24.0043	26.0333	21.7846	26.0781	22.4327	23.3709	20.7404	18.9298	16.3498	17.0709	23.9036	22.458	25.1528	27.2972	26.0894	28.5716	22.7145	26.2042	24.3259	24.5254	21.1895	21.3745	26.7791	26.6347	29.1791	29.3473	25.9169	27.7865	24.9917	23.5057	21.5152	23.4352	20.8989	16.3903	23.0479
Seita.9G469000	19.1276	19.4358	18.4261	21.2243	16.2227	14.8475	18.5	16.6725	16.584	22.715	29.2621	19.6411	20.6833	21.2467	25.3027	21.9544	20.2183	19.5789	18.4405	14.3702	18.1257	20.5348	36.4598	21.1097	21.3474	22.1197	23.1119	21.0268	20.0808	17.8886	19.026	16.8953	18.0196	25.3656	32.2181	23.0531
Sobic.003G260300	2.29313	1.85775	2.52423	4.42847	6.73748	9.93367	3.92405	2.32895	1.96295	1.54001	1.43946	2.07721	4.96138	3.92163	5.27187	7.26157	9.73567	8.33792	4.0397	4.71447	4.04108	4.98524	4.13027	3.71795	1.93267	2.37917	2.59657	3.52516	6.45972	6.28014	2.51879	2.19735	1.75996	1.78462	1.21796	1.10766
Seita.5G274200	4.66988	4.67268	5.82501	4.62646	12.7418	27.4907	5.21044	7.18127	5.71247	5.27708	4.96798	5.63793	5.3434	6.09029	5.29236	6.50834	16.4195	18.0029	3.57311	6.60511	3.93293	4.53344	3.71942	4.2545	4.61266	4.41514	5.60131	6.61848	22.4481	14.6793	4.03801	4.56547	5.12021	4.78073	3.51061	4.47894
Sobic.002G278300	4.69141	5.10763	3.69318	4.04955	1.99354	1.57957	4.81141	6.38903	3.97707	5.18928	3.53857	4.2033	3.31674	2.88996	3.54951	2.60049	2.43838	1.48078	3.86577	3.3034	5.34657	5.07289	4.18374	3.85638	2.33244	3.60674	2.51387	2.39015	0.997407	1.43316	3.94949	4.19996	5.78281	2.16359	2.18974	1.42834
Seita.2G289100	6.83653	6.76416	7.32553	5.1878	2.34979	3.96461	4.97746	7.07268	7.95233	6.6863	3.0436	5.91768	5.46877	4.82465	4.41138	3.91811	3.28254	4.54191	4.64706	8.70134	7.9073	7.73909	4.04812	6.7997	5.91914	6.74422	5.44992	4.30769	2.70312	4.86746	4.09684	7.91025	8.14679	7.33647	2.75462	5.13985
Sobic.010G166500	10.7267	21.3188	25.5476	32.59	44.5178	89.538	42.9022	51.9955	38.872	30.4717	21.6109	13.6033	11.7737	19.6765	31.1231	51.6965	49.1418	68.9546	63.0699	72.4265	28.6178	14.2428	14.9575	11.2803	8.65094	15.2779	39.8115	37.3694	56.5986	54.0954	39.3348	37.9377	24.0847	19.4131	20.2428	15.6436
Seita.4G182000	6.11237	7.26962	7.55458	7.19643	4.7488	4.63453	9.20898	11.8345	6.89812	7.29213	2.18313	5.93717	5.83431	5.97101	7.89994	8.12709	6.93807	4.75533	13.2579	12.8555	7.47804	7.32037	2.42694	5.86995	5.97192	7.87612	10.0347	12.8375	7.47966	7.97219	12.1719	13.3811	5.77968	6.72782	2.67399	7.28633
Sobic.004G010300	12.0278	16.6437	14.6269	13.8953	7.57263	11.1366	14.8104	19.4142	22.5321	22.943	15.4755	19.3001	13.7005	13.3618	11.1004	9.75972	7.70083	13.3408	14.5696	16.9029	16.0493	16.6163	13.9005	13.0722	10.2336	10.9318	10.1812	9.52916	7.67141	11.2014	11.5563	14.3624	16.2096	16.2695	11.1289	16.8762
Seita.1G116700	6.42223	6.50334	6.93109	6.98378	4.75414	4.28198	5.98842	6.96186	8.06953	6.80004	5.63854	7.15156	8.1288	8.79537	7.46126	8.21526	6.18957	5.1106	8.07899	12.5577	7.46055	7.40313	9.26561	9.51604	5.94053	8.54045	8.29658	8.11072	4.88291	5.46996	7.7445	8.98023	7.42844	7.18145	6.65678	8.26603
Sobic.001G436000	92.3452	108.6	102.074	121.227	93.5818	192.092	125.46	92.5169	94.9515	154.74	141.521	152.592	68.2762	73.5968	86.3971	71.9728	114.076	195.304	59.9287	74.2087	68.1148	80.064	57.9713	82.5864	75.856	79.697	93.6919	82.6306	122.16	247.24	122.556	52.5801	62.8552	103.916	58.5146	202.294
Seita.9G468600	13.5584	15.6149	12.771	11.0388	7.05396	19.4331	11.8862	12.1864	23.2557	26.8846	34.5004	16.1199	14.2816	12.4633	9.28655	8.55145	8.80607	18.3239	7.85836	9.1682	18.8037	18.2749	33.3428	15.4974	12.6518	14.1682	10.6583	7.80052	9.15674	24.1451	10.4002	7.27772	20.4406	23.7684	35.3514	19.4248
Sobic.007G178900	1.34689	1.80278	1.7462	1.30055	0.839428	0.534468	2.13409	2.70735	1.70081	1.48982	3.38191	5.33573	2.32313	1.98469	1.56841	1.56429	0.804859	0.797811	2.38915	4.84051	1.36554	0.818974	1.58075	2.7857	1.54719	1.65229	1.37887	1.36288	1.04996	1.40306	4.37001	3.25636	1.1773	1.6176	1.77519	8.51554
Seita.6G238000	2.69784	1.99838	2.87228	1.65352	1.34745	3.38998	2.50072	3.98144	5.06613	4.83843	4.83316	5.05885	3.53803	2.62076	2.2811	1.57067	2.09781	3.79748	4.20149	6.59183	4.82156	4.60785	4.77561	4.16384	3.72518	3.16659	3.72229	2.48983	2.3094	5.18204	3.82916	4.92752	6.58987	6.09156	5.27961	4.20973
Sobic.007G000400	41.3587	40.2063	41.8835	44.3413	47.7944	41.3771	42.212	41.8827	40.9002	44.4384	20.0152	38.6573	39.7752	41.4445	42.7574	46.6166	43.5373	35.369	38.5848	36.7471	46.4698	46.4089	21.4393	39.8538	36.3554	37.9991	35.2508	45.3512	35.455	30.9434	36.8281	38.7554	39.1528	33.6182	13.4789	35.4905
Seita.6G001300	40.0263	40.973	43.3246	46.1077	48.4405	37.1227	46.046	46.7272	47.5297	50.5154	23.8027	34.0367	39.6472	39.06	36.5303	37.1702	34.8453	35.6274	37.9259	37.6151	40.1051	52.3151	17.7906	32.5461	37.4048	38.2273	36.7019	41.412	43.4343	31.9086	38.4537	37.6714	40.1695	49.3308	24.6374	31.81
Sobic.003G287600	1.32725	3.03251	2.31812	1.99357	3.24671	9.29873	3.55262	2.26068	3.22632	2.66705	5.74752	3.02972	1.67745	1.34904	1.37622	1.79839	2.35579	8.3226	1.72046	1.61395	1.99845	1.51678	4.18507	1.73809	1.33405	0.969993	1.62366	1.27758	2.60073	7.44076	1.884	0.931357	1.37659	3.04393	3.46337	3.02175
Seita.5G308800	8.08051	8.73579	7.45592	6.80244	9.83738	44.9592	8.79048	6.55584	5.47949	5.1363	3.1365	7.92111	8.21002	6.2692	7.25163	6.35265	13.821	40.5538	12.4852	15.0515	5.75865	4.63129	3.14652	5.99204	5.22347	5.84827	7.381	6.42064	19.2224	54.1277	12.7206	14.0326	4.81322	3.99433	3.12319	9.95408
Sobic.001G532700	13.463	13.8815	12.8494	13.1845	10.5836	19.9377	11.3349	8.73521	14.3555	12.2265	14.1464	14.9005	14.129	11.8008	12.5027	11.8159	8.63935	15.6635	8.40747	8.70447	10.9603	11.1592	11.5733	13.4733	13.1576	13.1445	12.741	9.94029	9.86618	13.2611	9.89909	7.72013	12.6542	13.4894	12.7033	16.0016
Seita.9G568600	13.8721	13.7553	14.7468	13.1657	15.145	28.6939	14.3953	9.22002	12.4946	14.4869	12.8622	14.5764	11.2082	13.5148	13.2803	12.0966	16.5697	22.6797	13.4652	8.11915	10.091	10.7502	12.4242	13.2355	12.3252	12.9001	13.1456	13.8377	23.5953	25.8959	15.3228	7.26472	11.6867	12.5216	12.0587	11.9744
Sobic.006G207800	23.1139	26.7067	21.263	22.77	24.1396	13.1631	22.5684	20.1968	22.5882	42.0408	114.184	26.2953	24.951	22.5868	24.2756	23.4891	20.8284	12.0669	21.4172	19.647	25.4043	39.0433	137.916	29.551	33.1179	28.6781	30.2843	25.8197	27.442	14.1952	29.3777	26.1875	28.1002	55.8854	156.131	30.0407
Seita.7G229800	64.7672	58.0647	63.3377	58.4624	53.2415	29.1477	58.5735	47.359	38.1919	51.1387	220.344	60.6148	73.2955	67.3544	83.4891	66.3899	64.5124	42.6985	66.6002	49.5199	46.4357	54.0905	271.179	91.2506	77.2856	76.88	71.7167	60.704	51.8892	34.8024	71.443	58.0963	46.9968	66.2944	244.05	85.1853
Sobic.003G344200	7.76794	9.87717	7.2552	4.62857	4.74124	5.67382	9.03251	6.56082	5.95844	6.17794	12.0205	9.63457	7.56068	7.30821	6.44117	6.00209	2.43863	4.57023	9.93352	6.01606	5.8552	3.88537	9.05441	7.65036	4.61227	6.40427	6.85902	3.81266	2.5796	2.59737	5.68759	3.47142	3.96634	5.20712	7.9296	6.35289
Seita.5G368200	4.11771	4.70877	4.3221	4.5878	2.43746	3.54762	3.52546	2.84479	4.65117	3.61213	2.9542	5.28625	4.53826	3.85592	3.26208	3.69735	2.86497	4.72779	5.059	3.66718	3.01557	2.75618	3.31029	5.35427	3.31861	4.38235	6.1222	4.12723	4.11109	6.35718	5.10839	3.09284	2.97679	2.81386	3.51372	6.01806
Sobic.007G151800	0.722307	0.410987	0.399589	0.532034	0.233741	0.437286	0.443702	0.493763	0.566695	0.86042	0.65813	0.45096	0.564918	0.646318	0.579452	0.536409	0.41458	0.733674	0.648209	0.56252	0.591484	0.558833	0.716361	0.606342	0.364219	0.624325	0.591223	0.348143	0.441006	0.660011	0.604665	0.355489	0.385568	0.330713	0.510703	0.400787
Seita.6G175900	2.55921	2.73822	2.97741	2.91303	4.11249	6.92425	2.29855	4.71554	3.30219	3.07465	0.921388	2.39702	2.52933	3.32319	2.71058	3.13138	4.773	6.22809	3.40208	3.14165	3.78428	3.32627	1.34177	3.07762	3.93761	3.03262	2.74976	3.20395	5.92201	6.80568	2.90505	3.42898	3.71631	2.99395	2.37091	2.88145
Sobic.010G200800	4.73429	5.43173	4.34114	4.48324	4.05203	3.9644	5.67318	4.35285	4.8347	7.17312	3.8668	5.41657	3.02352	2.55867	2.85164	1.94124	2.46882	1.54349	1.94982	3.05501	4.00871	2.68469	2.8152	3.77763	4.38813	2.92999	2.68886	1.69483	1.74978	2.57922	2.57351	2.81577	2.86676	4.36437	2.58087	2.01346
Seita.4G206300	1.77167	2.91969	1.79812	2.78466	1.61029	1.75979	1.75959	1.29837	3.33283	2.0646	0.938613	1.72025	1.77181	1.40322	1.61533	1.63728	1.58552	0.987822	1.03229	1.11003	1.54696	2.32596	0.959555	1.42408	1.51218	2.25019	2.02755	3.08166	1.56391	1.25197	1.21182	1.89683	1.84148	1.79972	0.749005	1.74729
Sobic.001G083800	14.3312	18.0515	16.0916	18.3758	19.7298	22.7178	17.099	14.404	23.2047	28.0306	33.8419	20.1554	13.761	14.8003	12.2444	13.7175	16.1716	18.755	12.0229	11.5528	14.4782	21.188	22.046	16.1099	13.5514	13.1577	17.0077	18.3463	20.3277	22.9546	17.0056	13.7524	16.4733	28.8184	23.6316	18.5455
Seita.9G085500	9.09308	8.08997	11.3086	11.5878	10.7616	8.71337	10.946	13.4151	20.7219	27.5957	9.36094	10.0857	9.37498	11.1516	10.4531	12.0322	9.41774	9.85162	12.0266	10.2502	18.1558	22.9305	8.50192	9.54574	9.50452	10.244	9.0216	11.9831	11.3815	8.79062	9.9249	12.5829	22.0823	23.9108	10.1306	13.6081
Sobic.001G401400	5.22556	4.40213	4.80946	3.92449	4.88513	3.62879	5.07131	5.75636	4.71901	1.62566	2.12145	7.40005	5.55743	6.8605	5.83335	5.36571	4.33846	3.97924	5.34766	6.12116	2.77202	1.99948	2.85373	6.10652	6.70816	4.86325	4.94099	7.26621	5.94059	2.81686	3.50274	5.90925	3.55799	1.95493	1.61902	7.43566
Seita.9G435300	11.6277	9.12756	8.62586	7.97552	11.4399	9.45383	9.72276	8.43212	5.70521	1.74849	6.0476	10.7323	11.0362	12.0002	10.3074	10.1153	8.11505	12.4028	9.92239	8.29109	6.26204	4.40474	3.52299	7.81572	10.4585	7.78306	9.26931	8.17622	10.0925	11.3699	7.79257	8.79658	5.29255	3.48721	8.58636	5.59818
Sobic.009G126500	3.71953	3.27367	3.50962	3.74445	4.06529	1.67862	4.33833	2.90694	2.96659	2.06001	2.99034	2.87191	4.51888	3.86104	4.14533	4.08807	3.3087	2.21116	3.35975	4.66846	3.85212	3.59117	3.26415	3.40039	3.1158	4.19735	3.74218	3.72031	3.49465	2.0441	3.55122	3.85834	2.69778	3.098	1.8879	3.30979
Seita.3G254500	6.07317	2.92273	2.98533	3.68396	3.71068	1.86982	5.15334	3.61013	3.56279	3.38728	2.00733	5.06591	3.68255	3.66261	2.51066	2.17756	2.51286	1.59942	2.52529	3.66746	4.86706	3.2415	1.68685	3.49761	3.78732	3.60503	3.14528	2.21634	2.21501	1.61884	3.60988	3.24116	4.95148	4.09434	2.27301	4.24097
Sobic.009G045400	2.3384	2.25287	2.10825	2.09663	1.3494	0.813657	1.73608	2.17538	2.08147	2.33873	2.26111	1.93121	2.11113	1.99735	1.57255	1.78824	1.38431	0.982396	2.1759	2.13312	1.80353	1.87709	1.98786	1.86425	3.32433	2.68683	2.66311	2.39225	1.70456	0.740852	2.03091	2.86147	2.52039	1.95887	1.69075	3.03374
Seita.3G037100	4.4602	2.94359	3.07697	3.79577	3.99731	3.15601	4.97517	4.10602	4.38962	3.59947	2.32991	3.73369	3.75571	4.18054	3.78933	2.75497	3.28302	3.51772	3.8407	3.15358	4.45084	4.09947	1.2734	3.21312	3.74124	2.94422	3.8048	3.2639	3.42861	3.53196	2.78353	3.60101	4.2821	3.79305	2.77178	2.41079
Sobic.009G016600	72.0653	82.5331	63.9577	64.3809	49.6105	35.4708	60.1124	68.1582	83.51	106.718	159.935	50.4942	48.2388	49.7898	58.4519	47.6468	48.5374	28.7842	46.5632	49.6962	137.957	143.549	226.08	55.7018	56.8527	61.0151	44.4939	39.1368	30.9986	32.3887	66.0796	48.1524	92.7147	97.4112	162.797	39.8862
Seita.3G062400	77.4279	82.2363	81.1517	59.9971	26.6598	8.34921	62.3699	56.6619	176.453	189.869	120.182	55.4075	57.9964	48.8461	34.0169	37.3591	17.5112	6.73075	39.2094	73.8894	171.078	205.699	76.2628	41.4085	89.2369	76.5875	49.6213	41.105	17.9555	6.93511	56.2832	34.273	169.558	196.995	69.4314	50.2279
Sobic.010G085900	3.54336	2.30896	1.36516	1.71072	0.946435	1.11314	2.13344	2.19296	1.61338	0.629902	0.82201	2.76035	2.51971	2.74403	2.13892	2.1541	1.37345	1.06558	2.2793	1.58826	1.25614	0.951834	0.703114	2.95536	4.04819	2.63584	2.50078	1.72376	1.50666	0.74418	2.09572	2.63793	1.67136	1.0724	0.731888	3.2805
Seita.4G076900	2.70961	2.26275	1.95135	1.05315	0.660161	0.891068	2.57873	1.66532	1.96132	1.14136	1.43654	3.14712	2.04856	2.29057	2.15967	1.38081	1.09213	1.4512	2.59407	2.15304	2.40446	1.97562	0.504728	2.69695	2.06757	2.51154	2.42346	1.40219	1.21508	0.815856	2.12362	2.67098	1.70563	1.03461	1.23823	2.68123
Sobic.005G003900	9.62711	9.10379	7.50539	7.97442	6.56466	3.985	8.14014	7.64946	6.70002	5.88815	6.01538	9.42236	8.08486	9.77239	8.79774	6.12902	4.70565	2.51426	7.11667	6.87998	6.85949	7.38961	3.46913	8.72612	10.9584	11.547	8.87894	7.96063	4.6072	3.41011	10.3965	7.8542	7.78352	7.65548	4.18755	6.66351
Seita.8G019900	7.18096	7.94819	6.68302	7.46912	3.40105	1.15569	5.68353	7.09049	9.65996	15.3952	3.46014	9.75617	10.3364	8.53668	9.1585	7.91881	4.17907	1.86576	8.74753	11.6075	14.4439	14.5363	3.63294	8.05589	8.88973	8.50725	7.32834	6.53589	4.07345	1.73685	7.58381	7.44319	13.5331	13.0832	4.45748	8.33608
Sobic.007G226400	2.88659	2.8469	2.6126	2.24531	2.82704	2.60908	3.53699	3.11491	2.24314	2.35668	3.25633	2.51019	1.97989	2.39065	1.85369	2.30486	2.02797	1.42048	2.47577	1.77117	2.01696	1.46667	2.81989	2.19007	2.77524	3.20208	3.28349	2.05958	2.42069	1.68132	3.47959	3.0639	2.92314	2.60702	5.39447	3.28441
Seita.6G187900	0.844301	0.677519	1.10364	1.04111	1.5462	0.437836	0.807457	0.967051	1.01035	0.243021	1.01958	1.67523	1.04685	1.03769	0.961489	1.08002	0.766889	0.454403	1.0756	0.738584	0.779078	0.548681	0.226249	1.11658	1.15471	1.24238	1.17785	0.959652	1.49785	0.710651	0.847814	1.06634	1.03253	0.516311	0.646198	0.728803
Sobic.004G070800	264.156	213.749	250.282	253.505	232.08	233.508	212.033	217.238	177.269	141.347	82.3808	209.6	258.93	271.465	273.598	263.01	315.313	247.345	266.382	267.015	279.57	266.945	119.414	278.472	292.331	319.896	324.562	308.02	321.283	328.919	286.667	255.312	297.643	207.854	80.2297	162.551
Seita.1G057500	252.887	270.712	286.826	254.497	245.994	210.752	236.417	231.285	241.853	236.449	315.693	247.581	277.223	233.884	281.585	260.259	285.428	231.26	244.504	206.462	252.211	283.038	405.524	279.704	324.212	320.128	298.687	297.332	277.566	225.187	275.815	246.568	236.411	296.486	383.926	261.292
Sobic.004G216700	55.9951	54.3301	58.6767	62.2149	64.096	76.6058	68.3935	73.3387	15.4528	9.8853	0.907039	45.2632	62.617	61.409	70.9935	74.0393	92.5653	92.9684	63.877	51.5717	25.8533	10.0144	1.15382	45.5939	57.6308	68.1199	69.1078	84.2617	80.8739	100.28	69.8706	58.9366	24.319	7.63529	1.24024	51.2758
Seita.1G236100	77.249	83.5753	85.6927	86.5107	87.1214	77.3359	82.164	101.982	31.2878	10.3727	0.793639	75.8496	65.9137	67.3909	79.7234	83.7159	101.298	70.1933	79.1599	101.165	28.8057	7.93089	0.269672	68.6194	70.0944	75.0532	72.7742	91.5068	105.125	63.2459	80.4095	87.0573	30.8464	9.14316	0.316891	84.8824
Sobic.009G201000	3.08582	2.54987	3.17034	2.91254	3.35259	2.5483	3.55205	3.18696	4.84857	2.49078	2.93175	3.29991	3.74516	4.295	2.93924	3.30542	2.94177	2.33022	3.89192	3.7403	3.45536	4.2306	2.82781	4.00461	4.19869	2.83425	1.88356	4.04426	2.97884	1.72636	2.52555	5.26715	2.61371	3.19722	1.82601	3.98556
Seita.3G176200	7.47274	6.48811	7.68637	6.41427	7.95407	5.14576	6.8186	8.76964	7.85757	6.98171	6.34009	6.59757	6.83516	7.72394	6.62356	7.52189	6.46094	5.24816	7.4405	5.6317	7.04888	7.24459	4.97338	7.08219	6.47133	5.83114	6.88484	6.43602	6.69772	4.84626	6.05842	4.64162	6.66421	7.46146	6.23317	4.86431
Sobic.001G180000	8.6241	9.12759	8.38704	9.67881	9.61917	5.88347	9.25058	9.74318	5.77862	5.55311	10.6232	10.1379	7.83401	8.53151	7.22229	6.74339	5.46261	4.1664	6.65372	6.06852	5.85301	7.38721	8.48727	10.1277	7.40587	7.01736	5.81674	6.34905	5.32737	3.59401	6.49375	9.36975	5.65779	5.67713	6.8584	8.95599
Seita.9G179200	7.4325	6.1612	7.01245	6.44861	8.58772	7.58301	8.05161	8.23819	7.83621	8.49721	3.44102	6.07737	5.53351	6.86231	4.90125	5.29778	6.37753	7.25693	5.42751	7.94995	8.21594	10.0395	2.4131	5.07998	5.61481	5.18701	5.04373	5.22224	8.21031	7.28001	4.93425	7.06227	8.71604	8.26437	3.58723	2.67024
Sobic.003G221600	31.5057	29.7215	30.1795	25.5474	23.4772	13.9515	25.9292	24.752	27.3214	25.4214	17.0977	30.574	26.6296	28.0523	29.0091	24.3609	22.8164	13.8061	24.1736	26.0809	22.5084	18.5827	13.14	23.652	31.2083	26.6126	25.3177	25.9564	20.9898	17.4711	27.1499	23.3082	20.3742	24.8131	12.9523	29.7799
Seita.5G228100	30.3382	28.4445	25.1794	21.8943	35.0695	28.7081	31.4072	32.5099	32.4871	34.6597	17.9674	24.1138	28.7615	30.0989	24.6226	26.8724	29.8567	35.3493	25.1346	31.4737	38.2812	30.7591	17.6005	23.5414	28.753	22.8114	25.1199	26.2276	36.3941	31.9854	26.6563	33.4579	35.8885	31.9027	26.7721	17.1437
Sobic.002G338000	1449.41	1057.64	1337.59	1145.91	928.507	726.952	945.135	882.299	364.327	405.311	2453.39	892.36	1588.83	1600.99	1696.24	1513.81	1443.24	1020.65	1375.85	1105.92	626.016	810.214	4117.31	1831.1	2138.04	2059.33	2115.16	1655.94	1767.12	1241.43	1464.09	1119.59	821.153	835.014	5407.13	1117.04
Seita.2G351600	1481.91	1529.78	1361.96	1434.56	823.787	534.953	1145.46	936.165	284.688	176.223	2220.77	1983.48	1831.51	1456.01	1708.57	1476.16	1259	527.762	1407.69	789.464	310.029	275.099	2503.77	2211.68	1905.57	1810.17	1438.56	1414.68	765.204	449.663	1542.33	1103.86	253.976	304.764	2455.86	2404.23
Sobic.001G217200	9.09886	11.1982	9.92954	8.80309	9.14506	7.50089	10.6229	9.05119	15.0616	14.6285	16.7783	12.7291	9.77246	9.82123	8.57772	8.11831	7.04797	7.07082	7.40757	7.00228	8.3791	13.0194	15.8377	10.7611	8.6354	7.90396	7.88335	9.88134	7.21319	7.45877	7.0722	11.1368	11.4285	13.1128	16.966	7.08505
Seita.9G219700	16.815	18.8947	18.3688	17.1873	15.1419	15.9974	20.9615	17.9363	27.4141	22.3837	18.4702	19.4085	17.6449	18.4545	16.1366	16.6764	12.8802	17.993	17.2357	13.3755	18.7913	19.7168	14.8552	16.6615	14.7431	14.9715	14.6518	16.9287	15.1005	17.0912	14.6966	12.0739	17.3472	18.4632	18.7858	13.1988
Sobic.004G271700	7.65264	13.1152	13.7912	10.8821	8.56146	24.8578	9.23909	7.80404	10.7481	10.9626	14.1888	10.1822	9.67271	8.55753	9.74486	9.3705	7.23331	19.1104	10.887	6.08811	7.76036	8.20708	7.43497	7.83099	7.89472	7.42648	8.22745	5.4683	6.90796	17.7057	9.67558	4.86771	6.17823	9.92242	6.7891	9.38868
Seita.1G284400	5.00272	6.95845	6.11625	6.83324	5.99672	13.4904	6.88956	4.44079	4.43008	5.03989	3.2364	5.53033	4.96229	4.28867	4.38429	4.85291	5.84861	11.3622	6.66609	6.83612	4.45139	4.38897	3.51905	4.36661	4.36176	5.13703	7.62716	5.87575	7.68509	15.1589	4.96074	3.79102	3.48096	4.71131	3.90548	5.07408
Sobic.007G026800	5.05589	6.54928	5.19439	6.20566	5.22034	6.00882	7.63305	6.0354	7.92741	6.51061	6.28566	5.81843	5.81822	5.65876	5.12891	6.63336	4.93955	7.16275	6.95019	5.96031	4.6245	5.49101	3.89167	4.74335	5.42148	4.92208	5.1783	5.71503	5.16592	6.74509	6.39123	4.76574	4.79735	5.84662	3.95901	7.24633
Seita.6G077300	6.41173	10.3639	8.73052	9.00352	8.94316	6.61067	8.08543	7.54987	7.39597	6.10178	5.06208	7.34849	8.03142	6.9139	8.62028	9.03013	9.16988	9.05212	7.30061	7.29614	7.84003	6.78715	5.15641	6.45983	6.94965	7.2988	7.84253	8.26001	10.1406	6.96432	7.86195	6.45532	7.39136	6.47123	5.09463	7.41429
Sobic.001G305700	30.9734	26.3187	24.9807	18.3555	14.7608	9.85532	24.4837	24.4767	22.0724	21.0361	14.3405	26.7153	33.1671	32.7695	24.5629	24.0942	18.5805	12.3954	30.7679	29.0222	29.5212	31.501	19.1452	34.0211	41.0305	36.2218	34.0908	29.0245	22.7223	14.2391	27.5683	34.7114	34.1026	22.2699	13.9206	16.1926
Seita.9G333200	16.1865	16.0784	12.3603	10.605	8.87786	11.2216	16.3589	16.0809	15.2082	6.97008	7.46615	16.9407	16.4851	15.8784	10.5102	10.3803	9.4351	10.8514	16.7285	14.2673	12.7344	10.3609	7.54178	19.4679	20.875	18.3932	15.0427	11.6472	10.7399	10.9138	18.4958	17.0271	14.9483	10.8384	7.36611	17.7155
Sobic.010G099700	2.21907	2.73206	3.93079	3.28221	2.00291	1.5586	3.25901	3.77645	4.83865	6.94042	10.1232	3.80392	2.33689	2.38853	2.03579	1.94405	2.15407	0.907851	2.91536	2.23633	4.51509	3.96677	6.00145	2.37135	2.68855	1.17423	1.49552	0.750459	0.948986	1.07991	4.56187	2.05462	2.12583	4.51206	4.90579	3.55765
Seita.4G106500	16.5258	16.8188	15.0363	11.034	6.52603	4.44113	12.2537	7.53701	19.3642	31.0313	27.8897	13.3449	12.588	11.6551	7.21207	10.6541	5.52735	3.14889	10.0498	8.25882	16.7492	21.7547	23.9548	8.97061	13.5759	13.2109	11.4503	8.19668	5.67598	2.56265	11.0684	4.85092	14.7379	20.2682	20.5541	8.12587
Sobic.010G206300	32.0388	31.4697	32.6102	30.322	34.5488	28.9751	31.0559	33.9014	31.9364	23.2413	19.6866	34.0165	36.5521	37.7146	33.8349	39.0234	33.3508	32.56	33.2144	35.5412	31.0359	24.5867	19.3455	32.4673	39.601	32.4066	37.4896	42.2305	43.0328	30.3993	26.7671	39.567	33.1077	21.4677	14.2742	28.3676
Seita.4G200700	35.6505	29.7694	27.8364	26.8725	33.3008	19.3257	35.2767	34.155	28.3654	18.3157	25.3553	32.9475	32.5203	37.5069	30.9351	33.5644	26.5517	32.1593	33.1652	31.0748	28.9364	23.1886	17.9475	31.1228	33.2526	28.7569	32.487	30.592	31.7535	27.2954	29.5937	32.835	28.6408	23.7662	25.647	25.4395
Sobic.001G457900	24.4891	24.8268	21.6735	21.2257	18.8216	35.5244	26.7851	26.1738	29.2908	26.3877	25.5847	25.9243	23.7209	21.8967	19.4622	19.3663	19.1797	29.5923	22.6718	22.2574	19.5711	20.6694	18.3857	21.3687	23.9584	23.3064	21.1731	21.8704	23.6686	34.4434	20.4065	27.2419	23.1296	23.4945	20.7981	28.3833
Seita.9G492100	27.15	23.7613	26.7978	23.6505	40.502	43.5796	28.2621	26.6651	25.6695	21.8402	22.9435	25.4657	20.8429	24.6196	21.3668	24.7226	35.929	41.6429	22.896	21.513	18.6294	20.9193	16.3317	21.0071	23.9767	22.2648	22.951	27.558	46.0224	45.7989	23.4407	22.2898	24.2111	23.0152	19.5699	23.436
Sobic.001G107600	18.4725	22.6281	23.8953	22.5195	23.9934	22.1771	23.0588	20.8593	21.2578	19.6693	12.2276	22.6003	17.6894	20.8039	20.474	22.8392	21.8972	20.3259	18.1988	20.6473	17.5912	18.4116	10.1965	20.4897	22.3198	22.4908	21.219	22.64	22.708	23.7548	21.4724	20.3704	17.3438	23.1277	10.7754	23.8223
Seita.9G110700	4.27232	4.31483	4.38419	4.40849	3.74916	3.39576	4.399	4.43612	4.54873	2.62036	1.73582	3.44059	4.25759	3.72471	3.65343	4.54574	3.86071	4.60732	4.94921	4.46605	3.45805	2.14502	0.995065	3.33123	4.30036	3.14206	4.16971	3.95339	5.00355	4.48102	3.66863	4.78064	3.61678	2.48078	1.48153	3.61894
Sobic.001G434300	2.87684	5.20169	3.64529	3.45689	2.24118	2.66368	3.14822	4.77224	6.94421	4.34892	6.00909	9.04785	5.24058	4.76515	2.68985	2.87481	2.11404	2.6426	5.22079	4.65367	6.62167	5.77016	7.24059	6.82308	3.67105	4.09984	3.45684	2.24669	2.37854	2.16544	4.40123	5.46246	8.32887	5.30145	5.11026	5.96607
Seita.9G466700	5.20694	5.23351	5.38682	2.87361	3.30989	3.60027	3.62161	4.15669	11.178	6.90333	8.65605	8.22937	6.78213	5.70148	3.93748	3.43125	2.66296	3.12507	5.60663	6.28271	7.98703	4.85353	8.30845	9.08614	5.58372	7.026	5.53447	4.38394	2.67199	4.24988	5.2286	5.81901	7.9847	6.02098	9.73838	10.7599
Sobic.002G275300	38.9886	30.4255	31.9833	31.6308	25.2895	21.193	26.1766	29.7749	24.7672	26.9805	47.0488	27.5576	32.6897	36.0871	30.9451	34.4956	36.1905	26.9272	33.2133	31.4614	27.5948	32.102	74.4876	37.3372	40.4613	42.6342	42.1817	35.5617	41.0738	35.6914	40.3023	31.4245	33.4392	28.5973	97.8063	31.7809
Seita.2G286300	33.2251	36.087	31.4454	36.331	27.6407	22.7559	27.0835	28.2106	16.0722	12.2689	37.3043	34.9924	29.5621	27.0126	33.1205	31.4955	31.8386	22.7458	33.3746	21.47	14.4513	12.0753	43.1111	38.5632	31.8117	30.9397	26.4362	28.5788	20.368	18.1361	33.1993	20.8735	12.095	11.324	33.9591	37.4446
Sobic.007G192500	1.41059	1.85047	1.84629	1.66141	2.48584	3.50374	1.32043	1.87632	1.35009	1.62489	0.948016	1.25022	2.15774	1.94538	1.43515	1.82982	1.77757	3.02182	1.14529	1.37267	1.45969	1.61131	0.871468	1.30034	1.63063	1.23991	1.70303	2.00339	1.89644	2.27117	1.1043	1.5686	1.33015	1.60776	1.19219	1.48504
Seita.6G224100	12.818	12.8706	13.7378	14.3657	10.6372	6.80054	11.2591	8.63955	15.3389	17.3123	8.36887	13.024	12.2662	11.2702	13.4157	12.5708	11.8565	7.70527	9.53297	7.35243	13.355	11.7687	9.01653	12.0264	13.2238	14.3071	14.7968	12.5769	10.066	8.10556	10.3961	7.3722	13.9709	13.3135	8.22267	14.7669
Sobic.006G063100	2.68165	2.38029	1.653	1.81251	1.50412	2.11049	2.85533	2.26394	3.96596	1.48304	0.61471	1.63232	1.76091	2.48346	1.59124	1.49886	0.682122	1.23166	1.75639	3.59015	2.16041	2.48614	0.955104	1.46324	1.61725	1.76386	2.62062	1.38805	1.79592	0.693835	1.45919	2.2139	1.80091	3.46296	1.1078	0.906715
Seita.7G084100	4.31893	3.83901	2.75891	1.81515	14.2037	35.0772	3.12644	7.61052	11.577	10.4042	9.216	5.80087	4.61356	3.80966	2.92142	3.42817	30.9785	31.7269	3.73367	7.50418	4.51958	4.49074	8.27951	5.78457	4.73678	5.33077	2.64842	6.67958	21.4109	32.2512	2.36861	11.0437	7.16196	5.85112	7.6404	4.93258
Sobic.002G275900	15.5159	18.7032	15.2662	14.3347	16.7308	10.6417	18.7934	17.7281	20.5141	23.1558	20.5147	20.5722	15.9286	19.9892	16.2375	14.7667	11.3323	9.08068	17.5419	16.5953	20.1714	19.0412	11.602	18.3837	13.8626	14.3994	14.1551	12.5243	10.3034	9.34635	17.3633	15.7913	15.2897	22.4608	9.86889	16.1368
Seita.2G286900	4.12203	7.07495	5.46741	4.88741	4.11753	1.51413	3.94215	4.42623	4.27501	7.51433	2.57776	5.74463	7.20494	6.26943	8.41888	4.87008	3.89506	2.58822	6.67056	5.84405	6.28273	5.39472	4.1422	5.13986	4.71259	4.54915	5.75048	4.68519	3.36553	1.92751	4.44099	4.12146	3.99805	4.66334	3.88047	5.55961
Sobic.007G217700	7.68918	6.36293	6.26978	5.42254	2.36456	1.65831	7.79487	10.5473	2.62992	1.98049	1.4735	8.75304	5.85797	5.7106	5.46151	5.16214	3.02923	2.35261	6.48318	7.02795	4.83222	3.25239	0.727262	5.27347	6.27129	6.55523	5.33097	4.66331	3.01735	2.42506	7.04179	4.44834	4.92992	1.93739	0.858935	7.96184
Seita.6G198600	7.55073	6.55045	7.97135	6.96863	4.14497	28.1503	7.4164	8.1031	19.4064	12.2179	1.19699	6.32441	5.96028	4.53981	5.13298	5.39502	4.78355	22.7573	3.96296	11.2776	10.6529	11.7	1.42184	5.15098	7.43108	7.38982	6.37175	6.80401	6.48382	33.1324	6.93322	8.72886	11.2565	11.3814	1.37448	5.16727
Sobic.007G216600	9.03452	9.02833	7.80673	6.74016	4.36282	4.5427	10.3522	12.7077	10.374	9.92713	8.04715	9.7736	11.1526	9.08149	8.30531	6.47547	4.13967	4.48838	9.06193	9.35144	12.7903	12.5587	7.33045	7.574	7.05968	7.18208	5.95073	7.75864	4.48178	3.91249	7.2473	11.7311	12.4022	8.23309	5.88254	6.15004
Seita.6G199600	14.9044	15.1429	14.6191	11.4051	10.0714	7.27446	13.4395	13.4132	15.6474	19.3953	12.7697	14.9107	15.5035	17.6411	14.3624	13.9654	9.79835	10.2191	13.3771	11.0623	17.1872	18.5306	12.4602	14.368	12.4938	16.0582	15.7255	13.3185	11.423	8.22284	10.6274	9.74422	19.4262	19.148	14.3099	12.4331
Sobic.004G128000	15.0745	14.6313	18.1916	15.6341	14.6517	12.1852	13.1633	13.1836	14.8869	13.7629	9.41698	16.5075	20.7297	22.4831	19.49	20.1825	16.2714	12.8672	16.896	22.5432	20.9285	13.3933	12.0673	20.9941	26.2882	18.9517	23.0708	26.2699	23.4431	15.1966	15.1711	28.0997	19.2826	22.1598	7.90775	16.6127
Seita.1G128600	7.9849	6.83475	7.01941	5.28806	5.3078	3.88482	7.36432	10.4096	7.39404	5.78348	4.32788	7.27561	7.94437	7.68696	6.24519	6.66091	5.47213	5.15072	7.22218	9.16515	7.99196	5.93759	3.61809	7.45179	8.60738	8.02511	7.44171	7.80337	8.34492	5.18122	7.26005	13.686	8.6692	7.14512	6.90161	7.89515
Sobic.004G211833	242.054	233.78	216.74	212.043	181.591	133.419	226.64	205.896	246.878	224.844	200.049	252.018	243.753	254.788	246.953	223.05	161.356	142.165	233.887	239.677	248.27	218.95	197.378	239.049	212.496	221.003	191.089	230.251	178.456	136.68	160.089	198.035	182.46	253.232	159.796	173.184
Seita.1G229300	106.827	105.038	100.712	89.3946	88.1519	72.0393	111.453	98.4182	101.056	80.457	79.5437	89.285	127.568	122.136	113.647	104.424	84.9942	97.7173	98.6567	122.121	134.252	97.4114	82.6549	116.692	105.786	98.7093	109.479	104.198	104.599	85.8885	106.741	112.096	110.469	112.683	94.6234	113.171
Sobic.004G356600	2.47556	1.84764	1.58102	1.43208	1.31352	0.619498	2.37466	2.55671	1.97898	1.55416	0.460168	2.44368	1.70067	2.08551	1.56396	1.80182	1.22539	0.793851	1.6159	2.28405	1.23201	0.795823	0.381273	1.89839	2.21048	2.27375	2.29565	1.82273	1.72592	0.598049	1.93112	2.04371	1.28804	0.998974	0.221117	2.71475
Seita.1G377400	2.84206	4.76402	3.84617	3.34282	4.63698	4.22499	6.19714	5.64245	4.98814	2.39962	1.37283	4.72613	4.46357	3.94715	4.05271	3.63554	3.66404	2.65131	5.63651	4.86953	4.12109	2.05217	0.837753	4.33852	5.97618	5.27305	4.56902	4.40285	5.63789	3.668	7.42011	6.03033	4.50641	2.78079	1.70537	6.37852
Sobic.006G203300	6.73753	7.62653	7.00075	7.24502	17.178	19.7783	6.24994	5.44312	8.35551	8.21474	7.5476	9.47647	7.10326	6.15642	7.37893	6.80801	15.3206	12.3955	6.36217	6.68794	5.9256	6.58899	5.2792	7.31916	5.29988	6.67257	5.95221	7.17509	14.6986	8.0682	5.14416	7.01595	6.95832	6.11736	4.26984	7.62826
Seita.7G224400	4.97465	5.56211	5.31138	4.97736	4.01099	2.98081	5.30999	4.80248	6.8372	5.22477	4.26645	4.99571	5.38969	5.33437	3.82133	4.99479	3.98639	3.12654	5.16296	5.48295	5.64213	5.19793	3.45647	4.834	5.26423	4.31237	5.03826	4.05637	4.18522	2.80334	4.60333	4.00312	6.07371	5.69662	4.16174	4.84622
Sobic.001G191400	6.90602	8.60516	7.91181	8.47838	8.302	6.73171	9.86066	11.3614	11.7493	10.5385	5.92335	8.02164	8.05358	6.59272	7.70242	7.65524	6.29636	5.62683	7.77224	7.37229	9.58668	8.77858	5.57031	6.61337	6.67617	7.79165	6.984	7.48141	6.95512	7.77021	8.71447	10.5164	9.64542	9.15702	4.51891	7.52838
Seita.9G188300	9.34196	9.51104	9.24022	7.07593	7.66196	6.96519	10.3638	9.89798	10.6162	9.83973	6.61007	8.71586	8.94315	8.44176	7.55201	7.95948	6.38901	7.71697	9.79289	9.93695	10.7417	10.1437	4.6089	6.61628	8.17417	7.63047	8.55846	8.59116	7.44921	7.32892	8.73834	9.44735	9.1969	9.27931	5.33674	6.06554
Sobic.002G351700	5.01216	4.32538	4.97391	4.94059	3.51426	1.47663	3.53764	2.53079	3.02079	2.33105	4.57278	4.16752	5.11538	4.14683	4.65038	4.02373	2.20221	2.07094	3.82368	4.42367	3.13213	4.36629	4.64138	3.85369	4.80886	3.93601	3.61163	7.6364	3.41883	2.41157	1.77868	7.6899	3.46797	3.30967	3.57782	3.20973
Seita.2G366200	5.46192	5.14267	4.83921	3.27549	5.04279	2.13756	5.35213	5.39472	4.15486	3.33775	4.83164	6.39344	6.21438	6.82306	4.60305	4.22526	2.85436	2.51525	5.32915	4.02669	5.18119	5.40644	2.51382	6.38003	5.86319	4.1207	4.60067	3.29272	3.38027	2.04389	4.49147	4.89437	4.23384	4.94955	5.92306	3.3951
Sobic.005G064800	109.661	129.228	125.284	103.488	111.714	71.4234	134.722	111.987	120.283	71.5317	70.6331	128.357	132.946	137.406	128.764	128.062	93.5773	77.516	108.376	92.8449	86.7026	61.7763	49.4572	123.118	99.3079	102.973	95.5004	76.2744	76.1911	62.3794	94.168	60.5266	81.9758	70.3228	46.5958	112.918
Seita.8G061100	52.111	61.1342	60.3533	57.4325	63.431	90.9365	69.8082	102.831	78.3339	33.1856	41.0307	54.3947	66.9264	63.32	68.5399	71.1364	93.5138	94.6377	92.1442	159.75	51.7339	27.8142	36.7521	58.0471	59.2281	62.0139	67.4862	71.7419	89.7085	99.4347	79.2264	124.302	49.5534	31.3769	34.7822	71.2907
Sobic.003G344800	7.83086	8.05983	8.79251	9.00477	8.33855	6.6208	8.54045	11.2561	9.87283	18.7063	14.0664	10.1797	7.75418	8.7319	7.4484	6.81458	7.19577	5.88836	8.44415	8.68799	8.5446	13.3575	15.3924	7.99636	8.47303	9.70685	8.4348	7.91288	7.6914	6.89671	9.94022	11.9233	9.6926	14.9364	20.6263	6.42902
Seita.5G369000	38.498	45.2424	42.0443	44.6825	32.2778	29.3245	32.7378	30.7942	27.7926	27.176	44.4214	44.508	43.2993	38.8613	41.6228	38.4282	39.9868	31.3579	39.74	27.4599	27.6039	34.2875	41.7052	42.6957	40.2009	40.555	38.6388	43.1678	40.1849	25.3564	37.3906	28.2488	27.2744	39.644	42.8469	42.3838
Sobic.003G333400	64.3821	63.6072	58.222	58.8033	49.2161	95.3169	72.102	87.3116	80.2577	81.971	48.4314	41.7311	55.1651	51.7555	59.0078	51.5695	46.8563	86.8021	72.2464	76.7633	93.2938	83.9147	48.9817	39.7649	46.3067	63.2267	55.6818	62.2407	50.5135	74.3538	65.8446	73.7746	92.9777	72.709	54.1166	34.5686
Seita.5G357600	48.4205	46.2348	47.6352	38.6976	45.6234	67.5531	52.4162	60.3113	84.9834	85.5343	46.5647	34.9125	45.4886	49.0653	43.5961	45.954	41.1937	71.6617	46.2554	107.464	97.9157	95.0697	44.0793	35.5539	41.8879	44.9956	39.5351	40.536	47.6583	80.4515	41.8114	78.7344	95.666	82.629	41.99	28.5562
Sobic.006G244900	46.771	49.9207	47.625	41.6827	35.4651	25.406	45.5576	40.0861	46.1131	38.8584	39.2367	53.5669	56.3599	56.7181	48.7023	49.1675	39.9041	28.6021	46.6726	50.6129	49.9693	42.9418	36.9584	50.4508	49.0002	45.3477	42.6131	44.3411	35.6793	23.7636	42.8834	42.4303	43.6938	44.2484	25.2465	45.6393
Seita.3G034100	62.7898	51.4585	50.8485	49.2312	43.538	37.9306	61.1358	50.496	53.8759	42.6836	35.0891	49.607	79.2334	75.9202	70.7443	60.0977	55.193	53.4944	68.308	67.9444	74.7575	62.5095	36.8514	71.7065	60.4662	56.4112	53.183	53.6528	49.8523	38.7007	52.4867	57.0304	56.1125	53.8383	41.5949	56.9392
Sobic.005G168600	40.1493	41.2208	41.437	42.1384	42.3216	39.2915	34.6506	36.0858	34.5132	37.9357	32.9181	35.3514	38.8606	37.8441	36.9346	39.4999	40.448	33.7089	36.6698	35.9041	37.9701	39.1936	26.9965	37.6065	40.5749	40.6548	41.3495	37.3229	46.1402	37.475	35.5707	32.2771	38.9389	34.6545	23.3864	30.3051
Seita.8G168800	63.0702	71.8769	69.7237	69.4521	57.7015	42.4257	61.873	63.7121	82.9908	97.4451	28.1682	61.4187	62.2493	56.6073	64.422	60.8649	59.8475	39.9411	64.4582	62.636	79.4286	92.3553	32.4376	59.6401	67.5902	73.1246	72.8249	73.5352	59.0025	43.6024	70.2502	66.7949	85.6158	100.52	32.2562	68.0346
Sobic.001G364600	110.06	118.972	103.492	104.605	106.571	67.9366	107.403	98.9117	124.303	140.998	108.024	120.281	115.817	104.961	114.191	96.1541	84.9897	62.4328	99.7773	103.846	135.429	120.149	93.1911	106.399	98.3685	91.5685	90.9204	104.8	80.4055	57.7252	88.8524	102.496	116.736	126.798	79.2017	105.965
Seita.9G397300	66.1379	58.08	59.8743	48.1164	53.4447	37.5333	60.6859	54.6711	66.1534	72.3763	58.9322	55.8872	76.0732	76.0342	68.6757	63.5188	51.9385	66.1538	64.9006	68.039	87.04	80.217	56.994	68.8185	67.0402	66.4046	68.3294	66.1908	71.4716	59.2572	57.7982	70.6075	79.8832	86.766	71.4596	54.8015
Sobic.004G225600	52.9235	42.5617	50.5237	48.2385	38.9051	28.8686	44.2874	44.7126	37.3276	34.2655	23.9798	39.7776	48.1572	48.5711	51.4189	47.8326	47.2	29.0396	44.8892	45.1212	43.8909	45.8317	28.3858	51.3739	59.5069	60.511	61.8664	54.8653	48.9564	33.8684	45.1123	48.5796	57.0334	40.8771	25.7601	36.4681
Seita.1G246400	44.8398	51.3168	50.2149	42.1547	31.187	23.9508	37.8689	42.1723	36.4336	24.1707	21.2842	45.9573	41.2026	39.7154	39.3391	38.7211	28.2007	23.5476	38.3212	36.4178	36.4017	31.6468	23.6494	41.7127	46.8221	47.2364	45.808	45.7654	28.0761	20.3585	43.9994	36.2499	37.2372	31.8909	22.5441	40.1928
Sobic.001G533400	39.8456	41.6753	42.056	51.8402	71.4558	75.4045	41.3779	47.3308	40.2901	40.2584	47.2763	46.1362	44.3809	47.001	46.9918	45.0671	62.7504	56.2348	42.3078	46.1244	42.3973	45.3292	45.781	45.2444	37.9532	38.5841	36.237	51.3278	57.648	47.1275	29.5474	53.2991	37.7388	33.4419	37.7752	31.3491
Seita.9G569300	61.8118	66.2366	67.5441	66.4068	64.2973	58.7088	67.1351	81.0621	85.0916	55.8363	52.0922	64.8597	68.2029	68.757	61.6784	65.1307	59.5863	67.8452	60.569	81.6408	75.2172	54.8986	49.907	67.4997	62.7877	72.9631	71.963	70.6591	73.6296	58.4099	63.7799	75.4929	69.5209	64.014	53.368	62.3441
Sobic.004G235700	18.1703	15.4181	16.9022	14.2917	8.11073	3.71342	11.8377	13.3834	7.34622	7.24276	3.18993	13.7013	22.2608	22.7022	21.1337	19.4219	13.4913	6.76657	23.9891	21.1202	15.0949	12.5415	5.15391	24.2236	29.9169	28.8469	27.2654	22.1194	14.0486	9.20278	18.5117	20.7779	16.1966	10.1398	2.87401	7.71208
Seita.1G321000	17.1733	19.3266	18.0626	18.2309	10.666	14.2122	15.5218	19.67	23.5109	24.2801	11.2365	18.5632	19.5279	17.3886	18.5039	16.3147	13.015	11.3019	18.125	18.7458	23.7875	25.6745	12.5183	22.9167	23.5022	25.6518	18.1944	17.0361	12.2268	13.8806	21.2208	17.981	22.7393	25.074	10.0683	24.5019
Sobic.002G303600	26.1732	26.0652	26.8246	23.9475	23.0955	13.5356	26.1122	29.2727	35.3544	33.6818	26.4408	28.2377	24.2584	25.5792	24.7246	23.841	19.3777	14.0002	23.7274	25.9587	23.6749	24.9008	19.6441	27.1135	24.1704	23.5487	25.3966	22.2257	18.9057	16.0371	26.0671	23.6628	28.6658	28.9032	20.6752	33.0968
Seita.2G315700	22.1954	26.7746	26.0515	24.2733	17.7152	17.8857	23.2871	26.7931	30.3623	27.8095	24.7197	23.2533	22.5062	23.7892	21.7853	21.2941	19.1657	15.6464	20.8586	25.9343	23.3636	23.1444	21.32	22.866	22.3761	25.6021	23.8734	23.7713	19.1353	17.7051	20.6489	21.3266	26.5656	24.6444	21.5043	30.711
Sobic.010G267400	169.931	198.986	181.476	115.505	126.471	63.3952	163.801	131.926	61.1099	67.6718	128.003	185.614	273.754	285.635	227.752	205.11	83.3941	70.5263	253.677	141.459	54.2605	68.5091	99.0377	222.193	168.724	162.981	135.051	103.073	84.8287	42.7266	102.753	96.2797	44.6422	54.9644	85.2149	214.168
Seita.4G281500	165.931	146.84	125.549	139.669	101.74	59.1918	129.845	120.811	60.6519	65.8282	80.2299	151.612	193.994	176.569	161.525	137.663	101.207	81.106	170.013	131.589	76.502	73.7583	87.8058	168.807	141.162	134.707	178.598	121.409	98.7426	52.1927	141.088	131.916	72.4551	88.0347	92.5166	174.883
Sobic.005G076600	1.78415	3.68682	2.79318	2.77557	2.46217	8.02379	2.33692	1.96302	3.72607	3.66505	2.53208	3.10301	3.34727	3.72283	3.28444	3.71257	3.48662	11.9177	2.74745	5.11821	2.68885	2.52637	2.13024	3.11523	1.82671	2.049	2.54606	2.08308	2.99237	5.71556	1.88937	2.06909	1.93987	2.46845	2.00054	3.0642
Seita.8G070400	3.28516	1.99497	2.2939	2.12233	3.10419	5.06479	4.38154	6.71198	2.21	2.3512	1.37855	2.61739	3.30264	2.55354	3.90379	2.38512	6.3061	8.44853	9.57481	4.88522	2.49299	3.96208	2.31979	2.65709	1.91254	1.97681	2.05262	2.78087	4.42477	8.41994	8.51454	5.24806	1.61751	3.60527	1.98973	2.45255
Sobic.003G415900	7.12506	15.6418	15.0799	18.2068	20.8451	57.5017	11.981	4.49982	12.6145	6.98731	10.803	16.338	7.87751	9.42746	15.5129	13.0413	22.6671	36.133	4.91412	4.81857	5.82869	4.61404	4.86617	12.4088	8.59817	10.9579	10.4353	11.5754	12.4697	20.4294	7.39778	4.19438	4.62221	8.68419	4.22025	14.0566
Seita.5G441700	7.54005	7.86827	9.01864	6.56932	22.0376	92.0082	8.01224	4.58469	6.59454	8.14534	7.51552	7.38801	8.84875	9.9536	11.0616	11.471	45.0199	106.011	4.30767	9.46851	9.49765	8.2675	8.45626	7.7663	6.1109	8.71888	9.01614	10.8626	38.3732	91.2535	4.44003	6.01946	6.6891	10.1554	8.13908	12.5351
Sobic.001G543700	27.2538	40.6067	30.781	29.2481	28.4938	17.0193	29.3716	27.0043	26.006	21.3298	34.2827	38.7623	38.1376	33.2653	33.4945	30.0855	24.2979	14.8478	29.8543	27.5732	24.9403	27.1988	27.7254	38.4104	32.9447	34.9783	38.5733	33.0083	25.4504	15.7939	27.241	26.7134	26.34	23.856	22.5358	26.4432
Seita.9G579400	31.6626	30.0366	28.281	31.7446	20.4112	16.6105	30.2105	24.9856	26.1703	21.5125	17.53	35.8994	30.8133	26.8447	24.7735	28.3753	23.204	15.7331	29.7773	33.3843	27.9912	23.5273	12.3571	33.0955	29.7396	31.7989	30.8906	27.2936	22.8903	16.3209	29.9459	27.6671	29.2043	26.8824	14.5401	37.1038
Sobic.001G193300	17.9572	19.397	17.5706	15.3387	12.4214	19.2456	17.6843	19.3484	21.3341	26.3384	23.5247	20.4872	17.026	15.4218	13.3412	15.0402	11.8462	16.9181	16.0747	15.0359	18.4898	21.5386	15.9118	17.7732	18.0062	17.9549	14.5412	12.9738	10.8659	17.1125	20.5413	15.5306	21.0853	25.0835	18.5591	19.0975
Seita.9G190700	16.3605	16.3796	17.1447	15.8956	13.366	9.02964	14.7525	14.0544	13.2013	14.5984	11.4308	14.3098	14.393	13.6376	12.7064	11.0123	9.9846	9.96251	15.9821	13.8326	15.4587	14.5306	11.8138	13.1145	13.3953	15.1175	14.3698	13.9616	10.4319	9.3772	13.8176	15.7925	16.5584	15.0645	11.656	13.8198
Sobic.003G013700	10.3351	9.26633	10.6182	11.9451	20.0764	14.0433	8.09843	10.1387	6.84484	6.08709	8.10309	11.8471	16.2624	14.7339	17.087	15.7543	18.7099	15.2061	14.1204	17.1601	12.4348	12.8189	15.1826	12.0109	16.1892	9.26981	12.067	28.5212	21.9726	16.4175	6.73188	20.998	11.9582	5.30797	8.8716	9.80286
Seita.5G017200	28.636	27.6739	26.8961	24.6507	30.7578	17.1387	26.2673	26.3334	26.1368	16.8986	17.1044	29.7912	36.2693	36.8982	32.077	35.7994	25.2977	26.736	32.0601	29.9082	30.564	31.4382	21.2469	35.1368	30.4784	36.1292	36.5329	29.5022	30.9878	17.0477	27.6729	36.2446	32.5141	31.0314	24.9995	24.1871
Sobic.010G176900	50.189	40.9983	46.9027	46.8124	55.7319	38.9777	45.2226	40.672	42.1396	38.6171	46.2452	42.9656	50.1767	44.5883	47.5254	42.9701	42.407	32.7295	41.799	43.1948	42.6188	46.0576	58.6969	42.8337	42.1341	38.8841	33.8316	49.4395	37.2661	30.9467	29.9617	57.5697	45.0635	36.4465	48.8246	31.3519
Seita.4G229600	24.3001	16.3935	14.3175	8.88664	14.1352	11.4375	17.2478	18.4435	14.4812	8.87651	17.8796	15.4909	17.5857	20.5465	15.8876	12.6086	9.60774	11.6392	12.4595	13.2826	17.4057	12.811	13.9257	16.2398	15.9663	13.5987	12.9143	10.2543	10.3407	11.1714	12.3476	19.08	14.1736	13.1294	22.8021	9.43495
Sobic.002G396500	22.4358	23.8665	21.9044	19.4825	16.9621	16.367	22.9612	22.5246	26.1659	24.4055	23.0632	25.1654	21.0255	21.1581	17.3056	18.3037	13.565	14.5029	24.3863	20.4396	18.3384	18.7117	12.8759	19.5593	22.4895	18.359	16.6049	16.3221	19.103	16.1221	16.567	24.81	20.6551	19.599	14.8372	29.7792
Seita.2G412100	27.4185	24.2792	25.0821	22.4287	32.1816	21.6251	24.9853	26.7761	22.6836	20.6136	22.2384	25.8327	19.3279	24.8102	22.0048	23.3824	21.4501	24.8396	21.8077	20.9425	18.4817	22.5255	12.407	22.0812	23.638	20.139	22.147	23.2158	25.859	22.9749	19.807	21.2065	23.6238	20.1606	16.8194	24.1888
Sobic.004G030200	30.7509	37.7424	35.0585	36.1796	30.762	32.0033	32.8817	34.447	106.01	200.138	115.923	26.075	16.069	18.4553	14.1299	16.1544	15.3148	20.3036	19.5557	19.5696	59.2845	124.985	87.0215	18.5608	28.4653	25.5341	22.8775	20.7211	26.0454	48.9709	24.2861	29.0367	99.3817	178.276	123.511	18.6899
Seita.1G097800	11.0184	11.5682	12.3988	12.9111	10.6233	8.87302	12.7975	13.4313	17.5947	60.5093	226.924	10.787	9.93692	12.014	7.98396	13.7173	7.34892	10.4408	10.2874	13.9623	24.0794	58.6387	172.023	10.5071	10.6968	10.5882	10.4181	11.0429	8.68538	14.4018	9.10915	8.04787	18.6384	51.4726	143.654	8.83633
Sobic.006G188600	2.77146	2.61187	2.46772	3.39965	2.99394	6.04462	2.73234	3.17441	3.07796	1.63497	2.25911	3.24914	5.00948	3.83941	2.74636	3.5675	1.19063	8.27385	4.08415	3.8133	2.53393	2.58549	1.66707	4.81225	2.84219	2.93693	2.51438	3.15431	1.83313	4.95453	4.07973	4.52513	2.89518	3.62851	1.09402	5.05338
Seita.7G209300	4.23794	2.56766	4.07526	2.6444	3.34075	9.50572	5.91836	8.45077	6.89222	6.49599	4.09594	5.90496	5.28626	5.86445	5.33936	5.09456	5.23322	10.5524	5.69606	8.38184	5.62352	5.89528	3.9303	5.85739	5.3683	4.71382	4.24333	3.53371	5.17558	10.0423	6.42181	11.0015	6.13663	5.60786	5.02713	4.91433
Sobic.002G400400	9.17518	9.43583	7.31754	7.74504	5.12802	6.64035	8.14906	11.0146	10.3666	8.26331	4.92812	8.22716	8.18667	8.89366	6.55041	6.61574	6.30841	8.18887	7.96096	8.08387	9.95077	8.61016	5.30732	8.09537	8.11313	9.64263	8.02198	6.76175	6.4432	8.90064	9.23513	8.41784	9.31834	8.59434	5.26471	6.45167
Seita.2G415100	6.27066	6.33996	5.46747	5.23861	3.90771	8.77098	6.80029	10.7405	9.85833	11.7238	11.0758	7.37064	6.15816	6.99993	6.49443	4.9551	4.24777	9.11525	7.1071	9.84995	8.41774	10.8918	9.61968	6.23436	6.52057	7.15506	7.22308	4.15582	5.45559	11.7828	6.81666	13.6597	11.2374	12.4961	11.0957	6.35638
Sobic.006G252300	8.395	12.1659	7.74486	8.49218	3.20331	1.90359	10.1852	4.71983	7.51388	7.20132	6.5463	8.69088	7.54838	9.82921	8.99535	6.35494	2.49862	1.57377	7.85478	8.71569	9.21783	7.61192	5.95551	10.171	9.34399	7.70046	7.21778	4.01397	1.52983	1.209	9.72779	7.14269	8.66749	8.50375	5.44973	9.80943
Seita.3G026300	9.06786	7.96962	5.9764	3.80914	3.34282	1.79139	6.07051	6.42955	7.02745	6.21444	4.35778	6.73176	6.60316	6.05009	4.93875	5.47756	2.8467	2.13805	6.11056	6.21311	7.72701	6.50087	3.73168	6.75479	6.42229	5.67712	5.93786	4.14451	3.29052	1.9384	4.76959	5.12639	8.63123	6.02053	4.52105	4.00689
Sobic.002G332400	14.1281	16.5995	12.6218	13.7014	9.76223	5.46003	14.389	11.0268	9.14703	7.474	8.16783	15.9538	14.4166	16.1499	13.6516	14.2951	11.5418	6.86506	14.4331	14.8021	10.9575	9.45528	6.96585	13.7286	17.0084	15.2185	14.4064	12.9858	10.4824	6.47314	15.8693	13.6413	12.7054	8.17995	5.32887	20.5483
Seita.2G345800	4.89657	4.15172	3.92136	2.94451	1.38431	1.34149	3.817	3.1746	2.12271	1.48919	2.10385	5.44703	3.39837	4.05374	3.23868	2.75758	2.14395	1.23314	3.01563	3.11018	2.77675	1.40093	1.41117	3.854	4.40662	4.32671	3.60884	3.50035	1.74333	1.65895	3.33981	2.98713	2.61815	2.57629	2.44376	5.02423
Sobic.001G498000	21.0987	24.2902	24.315	23.1208	14.3902	11.1644	18.8369	15.0472	28.0634	29.5836	43.9154	22.4491	14.3735	14.3419	13.6083	11.3085	9.68007	7.95326	10.528	7.12661	15.9067	18.9149	31.7519	15.6223	15.8419	16.4878	12.6466	9.26058	7.63604	8.65973	15.7199	9.29254	15.4771	23.4747	30.1781	12.607
Seita.9G533800	4.86865	5.99193	7.33203	6.2596	2.97344	2.35471	5.21107	4.1029	5.50617	4.93749	10.7578	7.77965	6.40154	5.54358	4.70632	5.63633	3.28176	2.34606	4.46097	4.64788	4.88826	5.72682	9.51118	5.59329	5.55028	5.8101	4.9671	4.48567	2.95369	2.20822	5.64884	3.36444	4.42966	5.65225	9.40647	5.09542
Sobic.002G404200	14.0434	15.7975	15.7066	15.2065	11.953	9.86735	15.9178	14.8541	13.6792	10.2447	16.3229	17.7161	15.7891	15.1037	15.0658	14.1432	12.9264	8.57908	11.5022	12.4623	10.0781	8.1547	10.8741	15.4884	14.1172	13.1746	14.8527	11.6247	10.0453	6.31742	15.7209	11.9181	10.8963	9.02189	10.3668	19.345
Seita.2G419300	15.4968	15.6149	10.4119	13.5292	10.0695	7.02201	15.54	11.8907	11.2347	9.35417	14.6389	14.6705	12.25	13.5359	10.6378	11.0344	10.1569	10.3647	9.94626	11.328	12.1379	9.7123	9.37383	12.6889	12.1146	10.8001	11.9939	12.6167	9.4634	9.54005	9.66914	12.4654	13.6285	9.86311	11.6074	12.8574
Sobic.009G138200	14.8897	23.9478	18.4159	16.7736	10.868	16.0665	29.2179	30.1791	32.1835	27.6819	12.6477	17.1397	16.4004	17.3072	17.2994	16.0334	7.78866	12.4279	30.8502	23.8432	17.449	13.4832	4.81357	12.1492	10.0007	14.1254	16.2914	10.8897	8.86363	10.7766	20.8104	17.8237	13.7425	16.1998	5.22833	13.3222
Seita.3G240900	26.8978	35.4269	34.6082	36.9278	24.4059	20.9406	51.7543	46.8563	24.6004	30.433	8.63288	23.9396	23.8896	27.5507	34.1208	32.7797	30.1745	22.3388	46.1117	37.3195	20.3139	20.8756	8.8395	19.1862	20.9391	27.982	36.8363	42.7219	32.7872	31.4942	53.1719	34.8186	21.688	25.3554	7.8105	29.1532
Sobic.006G028100	22.5831	24.1083	20.7796	22.9244	19.3719	9.99537	24.6621	15.989	19.8693	22.6465	22.1886	28.1987	24.7588	23.2061	25.7471	23.1389	17.7595	12.8227	21.2315	19.8921	18.3858	16.5388	10.6418	21.5573	24.0111	20.4038	20.4248	19.6061	17.3583	10.0988	20.4315	15.0071	15.6102	19.4779	9.84177	41.1723
Seita.7G032500	34.7559	34.4437	31.8066	28.698	23.7619	17.1373	35.8003	22.1886	31.5003	29.6841	14.3017	33.431	39.9148	38.1302	38.1695	37.0496	29.0484	19.7483	36.1362	36.2993	50.6978	36.5953	21.2419	35.5875	30.9019	30.9483	32.93	31.5172	26.6027	15.906	34.4714	28.8564	37.4108	35.1913	20.0423	43.7726
Sobic.005G205000	2.5502	2.22296	2.11591	2.20038	2.88704	1.89418	2.40598	0.924296	1.20168	1.23154	1.44966	1.7097	2.41312	2.00611	1.58321	1.80001	1.29603	1.43031	1.61065	1.02594	1.9104	2.02635	1.42127	2.20096	1.80414	1.57485	1.92948	2.32911	1.32064	1.04757	1.33515	0.990075	1.5976	1.38739	0.919898	1.71266
Seita.8G221400	4.35223	3.06192	2.64054	2.37518	2.32263	2.34972	4.31056	5.25814	3.82408	2.4025	2.7153	2.70389	3.35114	4.06681	3.43606	2.49132	1.15294	2.48997	4.18767	3.92778	3.30084	3.22872	1.50977	2.40595	3.79155	2.65478	2.9467	2.04801	2.45192	2.81019	3.05325	5.33114	4.13333	3.20838	2.65023	1.80123
Sobic.003G022300	49.0508	50.4427	49.6753	51.2605	35.3579	28.4041	45.8564	35.8549	23.9443	26.8571	105.549	69.3823	51.3462	54.3884	58.8113	55.9342	42.6379	47.6027	47.722	38.8025	14.6672	15.9732	97.4642	80.6036	61.5033	57.8351	65.0076	51.2257	61.0853	72.5131	57.9069	28.4739	16.1149	29.9381	130.812	89.0822
Seita.5G147800	25.5393	30.5964	34.5745	28.8458	26.004	20.5565	25.349	22.2499	23.0337	31.1076	25.2105	27.0561	24.0043	22.1058	27.595	27.456	26.4538	15.7089	20.7378	18.6323	22.1496	33.7923	35.7913	28.2575	33.6308	33.9156	29.9888	29.2403	21.8988	22.5755	26.5863	27.2991	21.3572	40.4258	36.1897	37.0264
Sobic.002G202000	12.397	14.2445	10.5107	11.3894	9.22647	5.34917	11.2134	11.3377	8.96131	8.3873	12.8768	14.653	11.3195	10.548	11.2103	9.60155	6.85795	3.63923	10.1493	7.97584	9.48835	7.83171	8.95061	11.9262	10.5407	11.8089	8.83429	8.39399	6.1498	3.11424	12.301	10.6815	7.9211	10.6366	8.65141	16.0615
Seita.2G205300	18.7881	18.3114	14.7434	14.0091	13.9239	9.16781	21.7666	20.2321	15.9226	14.0676	9.64249	15.4761	17.4553	13.7639	11.5536	11.5609	13.3228	11.6163	16.9299	15.6695	14.1151	14.8307	6.8467	15.7485	16.1554	12.1858	12.6093	16.4838	13.9716	12.8462	17.2872	14.8708	17.8812	16.6024	10.7176	13.9834
Sobic.004G151300	3.9262	5.12219	5.95338	5.46459	4.59093	6.32926	7.9588	8.03143	8.67186	13.1555	23.3061	7.75985	3.95185	3.6312	4.2366	4.46437	4.09731	6.51979	4.78088	4.31804	4.46862	7.6045	14.1897	5.36062	3.89342	3.83994	4.15361	4.39266	3.69706	8.70415	8.73553	4.956	5.04762	9.04405	17.4824	14.1304
Seita.1G165200	5.35565	4.53091	3.21784	4.25309	2.98594	5.2317	5.57457	6.77625	6.14065	6.88322	5.80138	5.01317	4.34976	2.89319	4.69913	3.7972	3.83183	5.44307	5.40341	6.98814	4.30982	4.61361	6.45823	5.13916	3.96042	2.86864	2.95383	3.68073	2.89257	7.75772	4.69006	4.68768	3.34049	3.44268	4.82731	4.73052
Sobic.006G131700	3.16884	2.57977	3.75474	3.84469	3.81025	7.04565	3.24604	2.02011	1.63214	1.55426	5.79161	2.79936	1.92725	2.13108	2.0579	2.77192	2.98261	3.17574	2.73602	2.83631	1.29164	0.511897	2.12666	2.01522	2.52068	1.72938	2.80402	3.90526	4.62873	4.76839	3.27412	3.10917	1.31151	0.790937	5.27422	2.3068
Seita.7G149700	2.46917	2.38362	2.11815	2.05578	1.03177	0.37435	2.2109	1.4513	1.93089	0.554504	0.685225	1.50168	2.22902	1.98837	2.28277	1.49275	0.934275	0.985231	1.89048	2.36881	1.56684	0.57165	0.314496	1.80172	2.06619	1.6377	2.10655	1.63785	0.755119	0.809576	1.77821	2.67796	1.40827	1.06665	0.929692	1.45508
Sobic.008G186400	12.8998	11.669	13.2743	12.8428	9.65908	12.8379	10.5894	10.8613	15.0006	12.7919	11.2707	11.6286	7.43152	7.67396	7.66025	8.90301	9.69773	11.7614	6.55017	6.02916	11.0398	10.6928	9.49898	9.01133	12.194	11.6869	9.75996	6.20032	8.80407	13.7415	9.1458	7.04597	11.523	11.7787	7.94254	6.76024
Seita.3G402300	9.9102	9.28467	9.83054	6.5902	3.81364	2.83097	5.52139	6.31133	12.3636	11.3163	9.59829	8.44466	6.10382	5.08766	6.33634	6.84837	3.70956	2.77749	4.89842	5.27773	7.47631	6.6237	9.66745	7.99724	8.8385	9.34266	6.47147	5.76333	3.70332	3.09369	5.99905	4.22532	6.1829	7.00127	6.27415	7.71816
Sobic.004G210900	29.6928	32.9639	34.5736	29.9332	22.3491	11.0676	34.4529	34.1002	24.15	22.9907	40.8437	36.999	35.576	33.568	35.0185	30.6391	21.0451	13.6376	32.0072	32.3866	24.9282	21.4411	30.5004	31.5725	32.58	35.8891	31.0829	31.3194	19.3376	13.8972	32.5659	29.7927	24.6101	25.3159	34.3769	32.1619
Seita.1G228300	27.6815	24.5792	24.975	24.517	17.8752	9.17361	22.3693	22.6069	17.9936	14.8983	25.6009	30.5498	27.0109	26.2262	25.0113	24.2875	15.6792	10.8959	23.0607	21.6708	22.3151	15.7006	19.0768	30.9517	28.6459	29.0329	25.5109	21.8651	13.9282	9.21413	23.7464	20.5216	22.8357	17.0481	20.3389	30.6814
Sobic.006G271100	1.25589	2.29732	1.905	1.18697	1.0671	0.496093	1.35095	1.81583	2.18247	0.976793	2.22185	2.15394	1.40913	1.49205	1.43015	1.21296	0.62911	0.638522	1.96607	1.4406	1.52197	2.44802	2.1194	2.24558	1.67269	1.36667	0.921115	1.50726	0.791268	0.663307	1.72759	2.53045	2.7534	1.21503	0.998403	1.51564
Seita.3G012100	1.68931	2.18733	1.1136	1.24325	1.15298	0.810913	1.38519	1.52494	1.61747	0.699372	1.73686	0.684509	1.24566	1.22336	0.755026	1.33501	1.12399	1.11163	1.37435	1.46009	1.49524	1.17978	0.900689	1.62186	1.53789	1.74602	1.37143	1.15632	1.0129	0.605107	1.20839	1.3968	1.54855	1.14336	1.61666	1.18818
Sobic.009G169200	5.81483	6.59511	5.22735	5.15857	3.26161	2.2209	6.0624	4.65071	4.81871	3.29636	4.72136	7.37421	6.92828	7.15803	5.80284	5.90923	4.36342	2.64287	4.34401	6.47086	4.51713	4.27191	4.18343	5.99664	8.61449	6.33464	6.18742	7.08893	6.09368	3.1459	5.77782	7.3507	5.14155	4.16501	2.67237	6.06225
Seita.3G209300	11.4427	9.29936	9.17351	7.25964	7.43274	5.51238	8.96993	8.45103	6.82408	3.59958	6.27802	8.79099	10.7506	10.5362	8.69345	8.4518	6.24379	6.43439	9.48149	7.94454	7.83866	4.84909	5.22781	8.47723	11.4485	9.52901	9.86952	7.92836	7.74488	5.50862	8.88455	8.7817	7.4359	5.41444	9.39525	7.39451
Sobic.003G295800	364.764	311.165	360.952	341.427	363.284	370.909	283.79	311.06	271.253	236.971	127.838	277.587	351.651	378.176	392.175	386.761	457.864	347.836	372.784	362.421	427.772	435.938	222.886	360.825	437.65	481.428	496.789	487.295	500.137	518.204	389.066	414.37	471.938	327.967	170.498	186.135
Seita.5G318200	389.929	442.272	439.491	440.761	404.42	292.932	414.403	389.999	371.074	316.588	209.599	349.13	422.659	401.939	419.148	436.163	467.383	340.099	398.119	394.13	401.569	417.51	261.829	375.848	464.337	480.818	486.121	523.044	494.109	359.591	486.821	413.555	399.856	459.111	253.584	437.264
Sobic.010G081900	127.687	145.181	136.741	125.83	120.028	67.4958	143.134	131.025	127.834	125.631	143.94	158.649	131.497	140.752	141.73	116.975	97.6193	64.7115	135.724	122.302	136.057	154.164	116.18	149.659	120.727	123.478	113.773	133.248	87.9558	72.6814	129.289	119.875	124.754	118.425	94.6163	164.109
Seita.4G081900	71.6131	74.6622	72.5319	62.1781	58.6421	43.528	75.305	70.5794	92.6326	83.9856	54.8184	69.6772	78.0552	79.9518	71.0475	73.0725	60.7236	53.0628	71.1508	85.2432	96.487	75.7608	60.8846	74.0799	76.0187	85.3148	84.7696	86.2347	77.5172	60.8377	78.3496	77.6576	95.7398	102.66	63.5084	112.42
Sobic.006G185800	38.511	35.2273	34.9273	34.742	43.1923	27.1262	37.1973	33.0899	28.7762	17.0008	23.6975	40.0575	51.1724	43.7493	41.356	35.2451	28.3807	22.3864	40.2723	36.1989	32.922	28.0091	20.2158	37.6412	39.9784	33.3673	23.7138	46.7884	27.6631	17.6054	19.3292	61.8566	31.2341	14.0681	14.4263	34.5203
Seita.7G206300	32.7131	25.3243	20.7812	14.3852	21.4494	12.963	28.1148	27.5937	27.1075	12.4345	21.9936	29.9283	32.4211	33.1049	20.9551	19.0949	9.91135	17.6391	25.8409	23.9893	27.7895	22.7113	11.3068	26.1459	28.6202	23.4551	23.1295	15.8741	17.9718	12.9176	24.2982	30.6993	26.1085	25.4461	24.1291	18.4612
Sobic.001G097500	17.5783	20.4505	18.4982	16.6302	16.3534	9.48111	18.4744	18.8821	23.4988	23.9744	17.9979	22.2491	22.1598	19.5438	19.7009	19.1645	13.4866	9.66734	19.3164	18.7347	19.1008	21.9712	16.7762	20.1515	17.2284	16.6509	16.0104	16.6446	14.5195	7.62737	15.6657	20.2884	21.2028	17.837	13.9241	24.8903
Seita.9G100200	23.6949	23.3574	20.3581	17.1552	19.5561	15.0675	26.8365	24.4703	25.3614	18.3365	19.5406	27.394	27.6775	27.5278	24.2334	22.0951	15.324	21.6753	22.8865	20.7538	28.3573	22.7191	19.642	27.6876	23.9063	22.6946	22.8217	20.4861	21.3502	16.0425	20.361	24.569	28.2667	22.5	22.6613	18.9782
Sobic.010G219000	4.45758	3.93185	4.19076	5.41352	4.2148	3.83936	4.04104	5.8717	3.77959	4.25127	3.25249	5.45141	4.99064	5.32774	4.96684	5.40104	4.71855	3.36631	4.94586	4.81986	4.6596	5.23227	2.63489	4.75518	4.76327	5.22897	4.60237	6.00498	3.97213	3.04973	4.71284	4.84473	4.72498	5.08616	2.03374	4.37685
Seita.4G186800	5.04733	4.02886	4.58327	4.46844	4.00145	3.40682	5.6086	5.13879	3.9116	4.79657	1.99025	4.451	4.56946	4.96276	4.76016	4.9534	4.73244	4.20838	4.13776	4.8141	5.73465	5.17176	2.8661	3.59636	5.13615	3.50596	4.21522	4.93759	4.18643	3.19188	4.38451	4.29027	5.18945	5.95757	2.76668	3.45783
Sobic.003G314800	33.2654	32.8819	29.7891	22.1977	18.2807	40.7901	41.8148	50.6681	48.0653	50.967	36.9865	33.0649	29.772	33.2023	23.3329	19.3011	14.4079	31.7727	44.1021	38.7662	37.6155	45.7373	34.0704	34.2744	28.6425	30.2249	27.8542	21.2273	16.6507	34.3657	45.8016	41.441	41.7608	51.6995	32.8386	27.5623
Seita.5G338500	20.5296	25.4139	22.7705	23.3837	15.0126	14.7436	26.6997	22.1957	31.8566	39.1949	18.9029	27.9514	21.927	22.4757	20.536	20.1254	14.6325	14.1623	27.9741	27.4075	25.9182	32.0093	18.0984	23.9321	20.1579	23.6766	22.8772	19.3434	13.9592	18.5819	26.9313	26.8446	27.2358	32.2485	19.3099	29.7572
Sobic.004G005100	1.7019	2.52889	2.297	1.62712	2.00029	1.73318	3.1093	1.93966	3.589	2.22434	1.34896	2.67872	2.56003	2.33413	1.87677	2.15894	1.79635	0.990141	1.57129	2.49124	2.1918	2.3192	1.09476	1.89438	2.24884	1.88119	1.87131	2.25493	1.65328	0.469326	1.36701	2.16128	2.24994	2.02452	0.78743	1.79178
Seita.1G005200	4.65387	3.78259	4.0263	3.28218	2.50742	1.52172	3.95367	2.41759	2.71551	2.88961	2.80224	4.34827	4.05068	4.13947	3.14214	3.76917	2.75907	1.68539	4.07011	2.53652	3.45053	3.922	2.65157	3.95364	4.12713	3.4228	2.99855	3.63577	2.5264	1.29188	3.25918	2.69893	2.6703	3.71856	2.68559	3.70249
Sobic.001G039900	11.4424	11.1815	14.8835	12.6536	10.9914	6.80386	13.4129	13.9933	11.2422	17.4175	23.0236	15.8688	11.0735	10.006	10.3816	10.188	9.29259	6.70982	12.1609	13.5967	12.5343	14.5429	18.3352	12.7389	11.8359	11.3353	10.3496	10.4098	10.4672	7.16091	13.3117	13.2595	12.2665	20.7147	19.8616	16.233
Seita.9G038800	9.42277	8.97286	9.91165	9.11667	7.90649	4.10461	10.4895	7.77075	7.57741	10.5234	9.26568	11.9657	12.4621	13.5152	11.925	10.2053	6.59304	5.72047	10.2782	8.66359	15.7253	15.1863	11.1354	12.0485	11.0184	8.35549	10.5914	7.75889	7.79602	3.80696	8.08998	7.56891	12.4454	13.5989	11.6659	11.5499
Sobic.001G233700	17.2266	18.0239	17.0147	16.2456	14.4371	8.05343	16.5629	15.9937	17.8386	11.2556	6.14837	15.6971	14.4671	15.6405	15.4746	16.7772	13.3671	7.84564	14.1705	11.3746	12.5659	9.99268	5.00365	15.9166	14.7888	14.7509	16.4395	13.5298	13.6299	7.84421	12.0741	10.3874	15.7693	11.0141	4.86571	12.7969
Seita.9G236600	8.10141	9.45086	9.71627	9.64287	8.27482	6.51187	8.20044	7.98127	8.35432	6.5631	4.69754	9.18521	7.85348	8.15843	8.92854	8.81095	9.73154	5.50044	7.72581	7.8667	7.91022	6.56674	4.11081	8.18598	8.72198	9.5971	9.68723	10.5655	9.13328	5.45452	8.47104	7.10811	8.1793	6.20869	3.7244	8.2743
Sobic.002G355500	39.5813	51.1359	44.4251	42.3334	35.3484	40.2687	48.035	34.8069	42.5376	43.8103	42.9981	37.4136	41.9399	41.8853	46.5767	43.9132	33.9778	39.7202	31.5928	34.0632	50.085	35.6787	30.7729	36.2476	38.7676	40.1305	47.6906	41.786	38.2196	39.199	40.6137	28.798	49.8497	54.2879	38.3972	35.3487
Seita.2G370400	32.0339	32.7318	35.4823	31.2619	16.5198	13.8116	36.0996	30.7149	32.7785	30.0911	20.1189	32.5184	37.5425	36.8205	30.366	29.9179	17.3241	15.0806	35.9054	28.7319	31.0022	28.0808	16.494	33.4518	36.7579	37.7645	34.9446	31.7317	17.7298	16.5245	39.898	29.7399	32.6785	35.075	23.8561	35.9208
Sobic.004G328100	2.2044	1.82904	1.58906	1.94488	2.26899	7.17278	2.07133	2.3841	2.25523	2.03492	1.65845	1.82525	1.68704	1.48878	1.63693	1.85524	3.00866	6.03125	2.22266	2.47131	1.8773	1.78505	1.04219	1.82823	1.87233	1.91948	1.902	1.81532	3.85996	7.29128	1.71076	2.04414	1.93657	2.40695	1.10618	2.81976
Seita.1G349000	3.01756	2.51991	2.78431	3.51852	8.45465	9.5417	4.22323	5.05795	5.07303	7.20273	1.44744	2.16963	2.22054	2.65944	4.3292	3.95418	7.84095	9.09468	3.04093	4.44912	4.51139	6.12215	1.89336	2.06905	2.64226	2.85348	3.46161	5.01926	10.1844	11.6463	2.54973	3.53227	4.24587	5.3289	1.43304	1.84239
Sobic.003G335400	4.7905	3.87118	2.97845	2.68586	3.94893	2.88131	4.84688	3.55567	3.82817	5.35784	7.83796	5.75757	6.21201	6.38115	4.1474	4.40092	2.64168	2.0225	5.11849	5.7318	5.04163	6.23554	7.79367	4.98477	3.98784	4.57362	4.28187	3.8822	2.67589	1.56955	3.99113	4.31719	4.5419	4.55281	6.95153	6.8813
Seita.5G359600	2.66525	2.55667	2.37443	2.40606	1.74429	0.953199	1.89852	1.579	1.67169	1.69303	1.80746	3.33449	2.46898	2.16876	2.23884	2.46885	1.38951	0.791413	2.77202	1.96281	1.1267	1.59269	2.62288	2.29197	1.69687	1.83453	2.45437	1.57853	0.889341	0.670425	2.72248	1.16075	1.44175	1.39382	1.92452	4.04597
Sobic.002G206500	2.1487	2.11915	1.78302	2.14127	0.849842	0.688671	2.27318	2.71734	2.10723	0.457062	1.13678	3.10222	2.45073	2.65064	2.64504	2.0576	1.56963	0.885655	2.23273	2.76589	1.64064	1.24318	1.01252	3.60745	3.16372	2.94437	2.18947	1.89117	0.901924	0.427666	2.42438	1.73975	1.40597	1.03382	0.614517	2.16095
Seita.2G210000	10.0484	9.91374	7.63947	7.60897	5.24048	2.78899	9.57376	6.6462	6.91029	3.25914	3.36931	7.52567	7.07763	8.47976	6.7271	6.87949	4.15507	3.41046	7.89419	7.22341	6.52584	3.5431	2.00596	7.92525	9.50862	6.35698	6.71915	6.36299	4.99905	3.85166	8.62007	7.08963	7.55507	4.6014	4.96014	8.00187
Sobic.010G092100	14.2844	11.5004	13.1782	12.8488	11.5824	6.88294	20.0465	23.1862	9.66319	14.6717	12.0856	8.79877	10.1578	10.4694	9.85449	8.49871	11.1478	6.23431	20.8682	17.5619	26.7139	21.4421	14.1516	9.73479	12.1537	13.3024	8.57792	12.7465	7.62841	5.82862	24.449	20.8475	21.5348	11.7344	11.5309	6.66987
Seita.4G097900	6.95869	4.96362	5.26296	4.37156	4.17826	5.60027	8.77154	11.9338	7.75389	8.05565	5.86459	4.95809	5.6106	5.79054	4.45085	4.0535	4.22491	4.11764	8.02845	10.7777	8.99258	10.6589	4.28736	4.3277	6.76725	5.34243	4.89558	5.72435	4.80193	5.121	8.55318	13.7162	8.96711	10.1014	5.81138	6.49912
Sobic.002G299900	38.7522	31.714	29.4791	27.3079	16.4951	14.9631	30.2879	30.4812	35.1517	47.4248	27.7238	36.4715	33.1133	30.9148	28.9393	25.3046	18.7921	20.5124	32.1987	27.3743	41.894	52.2664	24.7613	40.3823	30.2671	33.8048	30.7251	22.0128	16.0336	23.7389	39.0128	24.0281	41.6388	51.8378	26.1589	38.51
Seita.2G311600	49.7194	47.059	39.4486	32.9609	14.0536	9.91669	43.7353	30.1949	59.6283	62.5913	45.667	61.1733	57.1872	47.5433	46.1782	32.3827	14.5039	9.46856	43.5689	39.3077	71.7347	66.3378	55.4531	69.862	65.5001	59.6689	43.5007	29.7396	16.522	11.6503	53.2181	42.4382	70.7115	76.446	56.4529	82.0628
Sobic.009G229800	11.1589	12.6209	9.0454	8.99559	9.66625	6.3509	11.8996	7.64209	11.068	10.3048	9.38805	11.1134	9.58475	10.0356	9.90343	7.17854	8.29846	5.68154	7.04034	7.7092	9.57279	8.98943	6.97149	7.68636	10.63	9.65161	6.75839	8.08801	8.48116	6.16473	8.86446	10.1842	10.2667	10.7824	6.04768	11.5846
Seita.3G148900	23.5672	20.1725	17.9659	12.263	12.2752	7.39105	24.5994	19.024	22.7765	13.8254	14.5783	20.0405	21.5098	23.2551	17.1031	14.6428	7.85228	12.3698	17.8055	15.5181	21.9685	17.5277	10.5105	18.7005	17.9288	15.9609	14.2693	12.2455	12.1357	10.0442	14.8189	17.9157	21.2114	17.2394	15.8523	13.3684
Sobic.007G207800	45.7949	34.5474	43.8149	37.0683	35.6821	28.2822	37.8326	32.3433	20.4782	21.7064	100.675	30.0537	43.8313	46.2315	50.5807	48.2207	44.7831	39.4388	47.1065	33.8204	27.4377	22.9843	124.953	47.2525	49.4141	45.7058	47.9701	43.9523	48.3007	44.3434	45.0963	29.2983	28.9111	24.7142	145.749	30.6124
Seita.6G208100	19.8914	22.9198	22.4885	26.6223	21.2889	16.7764	18.0617	16.399	11.5093	10.4443	78.6236	26.1466	31.213	27.6043	34.6115	30.2915	34.8542	22.4934	28.2233	17.0513	12.5775	11.1274	95.5065	38.0594	31.67	33.3116	30.9733	28.9306	22.051	20.6063	27.0528	22.9691	11.0062	9.3035	78.0546	42.6427
Sobic.003G275600	26.4828	30.0127	27.6039	28.6402	22.957	17.9223	26.2324	29.6106	31.2341	25.4585	21.3417	31.5574	39.2873	39.9794	34.3544	38.7543	29.722	20.6775	33.3891	37.3871	32.4174	29.4784	25.3809	36.2357	42.1183	36.2103	35.2586	38.2506	30.6698	22.471	31.3948	39.1943	34.1465	28.2129	18.7375	31.9973
Seita.5G294100	26.3775	24.2107	19.9992	17.5272	17.1297	14.5748	20.5006	19.6777	18.6973	9.47626	13.566	21.4022	29.3911	28.9642	24.4362	24.6019	19.6726	21.2807	24.2881	21.9301	18.1531	14.8974	13.8502	22.8515	26.2445	21.0905	22.7845	22.3396	21.8576	17.1561	20.0505	22.9045	19.2044	15.9247	19.2502	21.3141
Sobic.004G074900	3.32572	3.11034	3.65246	4.71545	5.46767	5.89317	3.56144	5.35042	3.15808	2.53701	2.5853	3.5486	3.52227	3.36738	3.44362	4.19551	3.77283	5.15741	4.48315	6.71677	2.7221	2.72812	2.92446	3.25388	3.18741	2.86008	3.61105	4.40513	4.83563	5.20627	3.55417	5.65682	2.51579	3.07745	2.53456	3.95517
Seita.1G054500	2.65825	4.24043	3.92445	4.56615	2.89675	2.80715	5.65766	5.31443	3.60904	3.11622	2.10115	3.72634	3.47574	3.84928	3.53215	4.45145	3.51769	2.5596	4.8526	6.71816	4.33876	4.18788	1.69018	3.44065	2.97455	3.0427	3.60246	4.32156	4.20925	3.49857	4.39223	5.15197	3.74209	4.18515	2.02417	2.96213
Sobic.004G205000	25.5297	27.5044	25.7023	28.0669	22.1412	17.1593	25.3904	22.501	27.6071	31.3011	38.0788	26.733	22.3257	23.0193	22.5651	21.6722	19.0213	19.5788	20.4908	19.1583	20.3267	22.0718	21.7599	21.214	25.7546	21.805	24.1353	23.0715	20.599	19.4475	21.6881	22.9254	19.9217	28.2584	21.5587	38.3653
Seita.1G221500	33.6193	31.9741	30.3504	25.8658	23.5285	25.6132	32.2712	28.4049	33.2775	23.4156	27.7101	29.2943	33.1074	34.3185	29.0378	29.4667	23.9697	35.741	27.2668	38.3866	32.007	22.7021	24.6914	28.9351	33.4202	31.9447	31.7636	27.0999	25.9055	48.5015	25.8403	39.5775	30.4027	27.3105	34.4223	28.9307
Sobic.001G115500	18.8471	18.058	18.4716	16.9947	16.8851	10.0265	18.7767	16.455	14.67	11.7494	13.5499	22.3918	20.4599	20.0714	16.9146	18.124	12.7564	11.026	16.1321	19.7672	13.0273	12.4638	12.377	17.735	24.7092	18.6674	18.5971	24.5913	20.1138	11.8998	14.4912	28.3889	14.9884	11.5749	10.9957	18.9875
Seita.9G117600	19.8672	15.3984	15.6006	11.7912	15.0782	9.2091	17.7477	18.2214	11.263	4.89854	16.0837	19.841	19.2051	21.3213	15.2993	15.3966	8.45531	12.1381	14.2314	11.7582	11.5145	9.77739	9.53236	16.6746	17.76	14.8835	16.3095	12.9891	10.2748	9.77801	12.8912	17.6438	11.6076	9.42983	15.2362	13.381
Sobic.004G248800	25.8525	24.9837	24.2433	21.3052	25.1415	14.4586	26.018	19.428	22.2976	28.0203	29.5681	28.3407	29.8427	22.4951	29.0142	20.3654	20.0668	13.6801	21.4494	24.6797	27.5062	26.5255	26.4982	24.4635	25.75	22.9198	25.0939	27.6045	20.9155	13.305	21.8377	23.2764	25.6343	26.256	26.7353	27.6908
Seita.1G309400	20.8027	22.7263	22.1244	19.4415	18.2645	16.8063	22.2404	21.8206	24.6318	20.0433	23.4591	19.9862	21.9016	23.1723	20.0362	21.4752	17.7083	18.8093	20.7188	20.9259	21.6492	19.638	21.2125	20.6522	21.0011	22.2332	22.2567	22.2897	19.9183	18.8613	19.5699	24.4481	26.9826	22.8181	24.536	18.2404
Sobic.003G399000	7.49537	4.45448	4.63981	2.38121	2.33483	3.29119	6.82101	6.49006	5.09653	9.83208	9.32644	7.99455	7.22612	6.989	3.47266	3.1113	3.14467	4.17437	10.837	10.4043	9.11015	10.7244	13.3206	9.20751	5.59395	4.16118	2.56652	2.56491	2.02578	3.43504	4.97878	8.27042	6.71143	6.76655	6.03398	5.32878
Seita.5G424600	15.1447	9.31416	7.70227	6.51536	9.41047	12.4918	14.3698	16.2539	16.5535	16.8877	10.8622	13.3855	13.4058	12.0476	9.99028	9.05091	8.80505	16.2248	17.1956	20.9356	22.4477	22.6806	10.066	13.3015	11.0087	9.613	8.60323	7.46988	13.155	13.0485	11.795	16.025	21.2418	21.2939	15.4209	9.26432
Sobic.004G073100	2.13221	1.70407	1.24638	1.03534	0.790448	1.25942	2.47905	1.82949	2.92461	2.76512	3.42738	2.57347	2.4451	1.97624	1.41457	1.30757	1.38399	2.26534	1.56504	2.38692	2.68657	3.94826	3.45661	3.08107	1.85075	2.01502	1.83614	1.26189	1.47718	1.81594	2.13951	2.24584	2.25482	3.15982	3.05251	3.0164
Seita.1G055900	2.17703	1.48536	1.13539	1.04149	0.850954	1.70162	1.41216	1.91533	3.62461	3.45101	2.38404	2.11061	1.92993	2.04749	0.91857	1.52023	1.28685	2.77128	1.95543	2.68392	3.08191	4.60656	2.39695	2.58942	2.34634	1.93784	0.943197	1.06789	1.09913	1.92979	1.66333	2.66189	2.90588	3.59647	2.24868	2.20604
Sobic.003G277700	26.0507	32.6777	33.2045	47.0467	64.6893	96.2938	59.3039	161.728	18.682	19.3603	14.3709	22.0521	22.9689	29.6044	33.3453	49.7622	88.7821	97.8374	124.733	109.011	25.8818	18.4976	20.2961	28.7842	37.8676	29.7628	39.2464	46.1744	83.3942	71.2351	64.7509	119.242	22.5606	22.503	23.4907	21.9843
Seita.5G296300	37.2744	45.8519	67.3281	90.0213	120.721	110.499	63.6964	85.5576	37.4457	28.5249	25.4133	35.0075	32.041	41.4417	59.4002	78.8776	106.609	100.258	64.0225	80.2416	28.9201	24.9808	26.9119	32.2442	31.3272	46.1471	62.2458	86.9702	106.679	123.136	64.7472	80.1342	33.2447	25.9154	22.1121	36.6067
Sobic.008G118400	5.70627	8.17713	5.52104	5.16562	5.82447	3.94415	6.17995	4.6489	4.20073	5.01199	7.46946	6.75181	7.93428	6.62049	6.67446	6.44086	4.0843	3.33013	6.57877	5.52453	4.58785	4.86049	5.66341	6.32987	6.22201	5.12244	4.38508	5.82483	4.74188	3.16207	4.39458	6.1977	4.55057	5.0343	4.91142	6.97646
Seita.3G343400	16.2146	17.4928	12.9127	15.7377	12.3661	9.45526	17.5661	14.873	18.9688	17.3131	11.456	16.2102	16.3088	17.7498	14.8508	15.3913	11.5206	11.486	14.358	17.6325	19.5429	16.5128	10.7094	15.9398	15.5278	14.9538	15.5138	12.6265	13.4118	10.269	13.6979	13.171	17.2108	15.9144	11.716	14.3159
Sobic.004G061900	23.1041	26.7524	23.4365	26.6863	22.7609	14.4194	24.8468	25.145	23.9374	29.9231	21.6229	25.2202	22.4252	21.2374	21.3237	22.7361	17.0855	13.3203	21.0401	21.9252	24.1283	22.1506	17.0408	20.4578	21.414	20.9194	19.5609	25.4954	19.4044	13.1394	19.7882	25.4416	24.7792	24.3703	14.9811	27.8531
Seita.1G066500	46.2796	41.1365	43.2794	35.5254	17.5516	11.3048	43.7474	38.0675	33.186	29.8993	52.6504	42.5788	41.7626	43.5167	39.6534	32.9526	13.8533	15.387	35.8315	31.3379	33.1649	28.9529	40.9397	42.1174	41.5598	39.6917	40.929	32.5709	16.2679	14.7894	36.6634	34.995	34.9938	32.5627	48.0847	38.0978
Sobic.010G043100	8.40142	5.58105	7.96252	5.49025	6.92025	4.63523	5.92921	5.21213	7.54908	7.38673	3.8829	6.12956	4.93821	5.94835	5.20137	6.34422	6.34992	5.52489	6.53005	7.62765	7.69892	7.56623	3.42096	7.34184	7.38008	9.46392	8.30809	7.29254	6.05622	5.82796	8.66082	5.07457	7.49753	9.09144	3.49629	6.77965
Seita.4G070000	8.6239	9.6012	5.80669	8.22438	3.25954	1.69217	9.89709	7.74198	5.91305	11.6734	4.94574	8.19227	5.00922	6.31659	5.19318	3.97536	1.96683	1.25443	6.25965	9.32289	9.72437	13.8847	3.46644	5.2842	7.88955	5.1446	4.41287	5.12183	3.15761	1.04631	7.07996	6.41736	10.5564	12.5999	4.96637	6.33761
Sobic.001G540800	5.11187	5.09824	5.2519	4.7234	2.25519	1.27635	4.22998	4.59381	5.33092	4.25666	5.53047	6.23509	5.06115	4.38497	4.19302	2.94765	1.73375	0.83537	4.09101	3.90229	4.42881	5.48553	4.74594	4.91411	5.87353	4.94274	4.54013	3.31724	1.5956	0.891692	4.78311	5.02622	5.0915	4.84414	3.96247	4.53152
Seita.9G576400	1.52769	1.59311	1.73104	1.18969	1.10245	0.516977	1.58987	1.70634	1.53196	1.42401	1.14219	2.12876	1.78247	2.06153	1.6169	1.53016	1.11341	0.78409	1.51794	1.54018	1.90244	1.69346	1.06577	1.9322	2.06594	1.45956	1.45945	1.4786	1.30799	0.77741	1.34146	2.03994	1.68329	1.71193	1.8853	1.92196
Sobic.003G326500	6.77082	6.67773	7.49139	6.39538	7.10877	4.72598	7.81006	6.75758	5.25901	4.55123	5.21399	7.66187	7.67844	8.16427	6.63043	8.25689	6.37694	5.88065	6.43867	7.21659	5.72432	5.0289	3.42803	7.95729	7.21068	7.56523	6.92191	7.60525	6.82099	6.0766	6.97417	8.64251	5.82946	4.89705	3.09828	8.4531
Seita.5G350300	6.63653	5.57211	5.40064	5.24587	5.47838	4.01515	4.7602	4.96202	4.76503	4.19191	2.62372	5.95695	5.27622	5.35282	5.50396	4.44121	4.74789	4.10755	5.35081	4.22071	6.19676	4.33281	1.64873	5.60042	5.57824	5.14818	4.5557	3.86474	4.19214	3.56883	4.41962	5.07567	4.82769	4.68972	2.55661	4.17716
Sobic.002G353400	37.3191	41.2077	39.2194	43.2177	47.0498	103.75	55.3571	57.4679	40.4842	33.8219	33.1632	41.908	47.0875	50.2111	51.087	46.6824	36.6511	69.8185	66.5283	54.4255	36.7744	33.3864	29.884	41.7621	37.0498	35.1334	41.0363	44.8061	38.9574	39.4913	45.9195	47.8989	34.4361	33.2613	22.3208	40.1566
Seita.2G368200	54.3493	50.2379	50.545	50.0192	59.2723	63.7715	61.1888	72.2977	62.3212	53.3669	35.7831	49.1414	54.1304	51.9378	56.3576	56.4325	59.6263	76.8666	80.3008	104.437	59.8544	48.0242	33.8407	49.4818	45.4276	47.7008	59.7446	62.991	81.6346	78.4147	72.4505	104.093	55.9639	57.4687	42.4921	49.2156
Sobic.004G342400	507.701	401.304	453.407	389.833	492.439	392.685	391.581	334.833	326.615	264.473	233.445	538.155	539.787	566.155	478.106	521.877	432.775	333.352	437.792	501.116	377.562	292.007	314.885	489.386	661.101	491.206	489.591	696.246	621.409	394.125	333.289	593.182	338.747	304.832	237.918	413.716
Seita.1G363100	256.251	153.495	152.478	129.763	197.924	125.562	215.352	168.708	134.249	59.936	159.771	172.494	260.184	295.728	233.535	179.9	142.81	222.661	196.58	176.021	180.095	114.69	130.659	195.421	241.115	171.948	207.494	168.386	216.434	175.041	161.786	241.992	177.665	132.668	251.806	177.306
Sobic.009G105300	17.0574	17.7395	19.7332	13.5817	12.8021	4.49899	26.7728	34.1765	28.6622	38.4362	20.3466	20.0497	21.7751	18.6965	16.6712	9.53186	8.64378	2.11013	29.8919	25.4879	39.5618	38.8542	24.407	21.1267	12.5463	15.2765	10.574	12.584	4.4715	1.76319	12.3103	28.3203	27.886	10.5986	12.0897	9.05222
Seita.3G276500	4.02197	3.60037	3.93287	3.61135	3.61743	1.69516	4.26636	3.52386	3.83504	4.24326	3.38354	3.30656	3.67556	3.66902	3.47503	3.64172	3.27901	1.62821	3.97239	4.24583	5.28493	4.47772	3.19468	3.20414	4.05153	3.45072	3.53835	3.69117	3.41128	1.51057	5.16504	3.47281	3.91654	4.5624	3.4614	4.20487
Sobic.009G226600	9.16041	14.2758	9.26765	10.477	8.95587	6.0861	13.0296	7.82986	14.5494	18.022	13.7868	16.9555	10.4868	11.0561	9.95816	8.77616	5.31249	5.16542	8.44416	5.40616	10.0595	8.56204	5.73813	10.3782	7.40746	7.51238	7.71408	5.37209	5.5849	3.75024	8.3709	3.72348	8.48405	12.8673	7.48175	14.5016
Seita.3G152100	10.1476	13.0812	11.2246	13.5684	6.71699	11.9195	11.3651	9.38238	12.8163	15.836	9.93416	10.8817	13.9211	13.9746	10.1698	17.2816	9.28527	13.0548	13.437	16.8394	13.0544	12.9508	9.68128	8.98066	11.2553	8.5416	11.4276	11.6112	11.89	16.9111	11.7858	9.78979	11.2602	12.441	8.69113	13.7196
Sobic.009G206600	34.6269	34.1508	40.2469	35.462	36.9488	23.965	36.0003	35.7451	36.3873	47.9738	23.2541	40.4531	36.7473	33.4969	35.5963	31.4569	27.7588	24.766	26.7739	40.8542	38.7437	36.7084	19.0347	34.5053	40.7198	34.317	35.3949	43.2598	37.3046	32.2511	41.5394	32.4845	40.8704	52.7874	17.0498	53.6133
Seita.3G170500	38.7618	25.951	23.0072	24.2535	17.4351	12.9305	32.5178	22.3284	25.8237	14.3541	21.1167	23.6448	32.79	34.4349	29.3606	25.4201	15.1431	18.5437	27.8163	23.8774	27.0721	18.2664	14.9428	28.3677	33.2491	26.3653	25.8404	21.1843	19.3028	20.8602	24.1278	32.9806	23.7448	22.5117	24.7328	27.5893
Sobic.001G294200	18.4293	19.0931	15.9811	15.5232	15.332	13.698	19.4277	21.5613	15.089	11.5017	13.7605	18.2684	18.838	17.3762	15.5351	16.8385	14.5654	12.4571	18.237	19.1547	15.4085	12.1551	10.4298	17.547	16.0485	13.2061	13.4015	18.3783	11.7004	11.1756	17.24	19.332	12.8305	10.3365	7.47353	17.4555
Seita.9G318000	27.8281	20.1661	23.7334	19.9391	19.6024	19.0881	33.2088	32.8898	21.9707	12.7649	20.427	23.2553	26.4393	28.2066	26.547	22.0297	20.5435	22.6745	31.5619	33.4303	22.5361	14.2178	12.5226	27.096	25.9287	21.1944	23.1119	22.7389	21.0815	18.8504	31.9517	36.1826	24.4056	14.3734	18.2472	22.9685
Sobic.010G233400	3.90617	5.1658	4.65162	5.10047	3.31972	1.97277	4.41119	4.73358	4.3462	4.3207	4.61326	5.4941	5.52855	4.85259	3.92684	3.47338	3.04107	1.76688	3.7794	4.30824	4.29111	4.81388	3.61717	4.88279	3.72445	4.72006	5.74501	4.01473	3.30297	1.75412	4.66261	3.62785	4.96819	4.29892	2.89724	4.36254
Seita.4G258500	1.58447	1.85957	1.39083	2.71432	1.50156	1.89799	1.87672	3.07576	1.63094	1.92339	2.13208	1.59201	1.89974	1.73707	1.45471	2.26371	1.72678	1.06955	1.92718	2.26437	1.52694	1.46463	1.69154	2.27271	1.33849	2.05831	1.83341	2.10189	2.41897	1.57453	2.10581	1.88457	1.66298	1.75473	2.0906	1.21046
Sobic.003G002400	21.396	20.0322	20.9691	16.8833	12.9968	5.84279	17.9348	14.1948	11.9671	15.1597	24.7143	24.2079	21.3447	21.6471	20.3174	18.6372	9.33005	4.45307	19.777	13.0348	14.8083	16.9364	21.1826	20.6161	19.752	21.2935	17.0008	16.2778	9.92921	3.94278	20.4807	13.7564	10.8151	17.1089	19.7956	28.4491
Seita.5G003000	11.5342	9.80019	8.92104	8.9778	4.49004	4.13419	10.4144	6.41127	6.33295	7.03051	10.9732	9.61586	12.5486	12.5709	9.57419	8.35361	4.47295	6.13467	9.39112	6.63113	8.38484	7.82634	12.1702	11.152	11.2656	10.0923	9.70185	8.61148	4.47274	6.75778	10.3473	7.28375	8.11148	9.33544	13.0237	11.6401
Sobic.003G201200	4.47755	4.59999	4.40853	3.78307	5.05791	1.55467	4.96616	4.31065	3.04453	4.54	4.27713	4.35338	6.32288	4.55107	5.16607	3.60228	4.17619	1.1425	5.42224	4.0586	5.52878	5.54771	5.42206	4.39767	3.81565	5.62432	3.88935	4.37098	2.96159	1.66761	3.44272	5.85273	6.1809	2.63498	4.31596	3.44849
Seita.5G254900	3.78731	4.55876	6.77073	5.65809	4.72898	2.94603	5.97637	6.5069	7.25144	7.90343	3.43016	5.636	6.45684	6.89495	5.06307	5.24842	5.82591	4.07667	6.0637	7.62583	7.2079	6.7684	5.70877	6.01044	4.97738	7.08741	6.60441	7.77246	5.15374	3.58627	5.58576	6.81622	9.22342	8.80094	5.39153	5.72113
Sobic.009G137200	120.121	135.182	118.787	124.491	111.729	85.1721	139.161	120.552	138.551	153.116	141.957	139.865	113	108.328	112.843	101.532	90.3216	76.0909	104.05	111.049	122.487	116.123	85.8338	103.369	106.342	118.862	107.846	114.266	84.2101	76.3665	145.555	116.405	122.558	130.631	83.6499	176.105
Seita.3G242500	201.296	194.45	183.578	179.381	147.325	148.89	195.788	186.079	194.052	193.835	92.3131	166.691	179.851	177.496	169.143	167.315	146.785	151.904	172.876	221.052	212.281	205.193	73.427	144.866	178.64	165.319	161.178	172.931	165.72	168.775	171.593	166.038	217.18	200.115	84.437	184.019
Sobic.002G105800	8.85769	9.90532	10.7716	10.4446	5.25869	2.96325	9.59211	8.67745	9.10945	10.2869	5.40316	9.29401	9.06497	8.97463	9.71888	7.78852	4.63835	2.87019	8.69973	9.11037	10.8341	10.2627	5.40738	11.2988	9.6228	11.5867	10.4432	7.87704	3.44915	3.11157	12.3785	8.1458	11.3203	9.45152	5.20351	7.59264
Seita.2G104200	6.78339	9.13638	6.62724	4.72357	5.0222	6.62158	8.60913	8.77508	13.5991	15.3444	9.08648	6.69576	7.22331	7.00322	4.78905	4.25355	5.61193	5.49771	6.03411	8.37745	9.97291	11.4442	6.83263	6.62195	7.16262	7.13781	4.54871	3.91051	5.90769	5.06027	6.89175	6.16846	12.4385	11.7516	7.35886	6.40654
Sobic.004G300100	23.2924	24.5563	21.2659	14.6113	11.6132	9.70734	20.2005	23.3124	20.859	22.2077	19.8554	24.2797	24.3935	25.7444	19.1288	19.0865	12.6403	9.24612	24.5264	22.2347	22.2877	25.7649	20.7079	31.1562	23.2298	24.1575	23.4807	18.9749	12.0064	8.98454	26.6893	24.7937	26.8358	21.1218	21.184	25.1604
Seita.1G253800	14.0911	14.9978	15.861	14.6957	10.1699	10.9419	14.7321	13.6047	15.3262	20.8955	22.8328	13.5509	11.8002	12.8667	12.0106	11.9225	11.3357	11.2447	11.8881	11.3765	17.2428	20.2324	20.9362	12.3103	11.9565	14.0467	11.8801	11.2925	10.6729	9.76993	10.7049	11.2558	13.9628	18.3711	20.219	11.463
Sobic.003G339100	1.08445	2.81457	2.40422	3.40779	3.57497	6.39451	4.40599	3.90558	2.85247	0.883866	2.48617	3.35855	2.51468	3.01669	3.42777	4.64022	4.25877	6.48807	3.29431	2.92267	1.16594	1.63732	2.17918	2.81535	1.46664	2.40892	5.13135	4.38485	3.90732	7.38411	5.15817	2.23817	1.35432	2.02683	1.88627	2.93342
Seita.5G363400	3.49112	3.94283	2.68439	1.98689	2.13113	4.02315	5.45332	2.77686	3.52784	3.23792	3.91473	5.38763	2.84567	3.53989	1.72856	1.9848	2.35269	2.88101	4.60781	2.24661	3.41318	2.56285	5.30128	3.8255	3.18308	4.9138	2.9763	1.32269	2.86214	4.40772	5.59929	1.07781	3.82777	2.70421	4.45329	5.10628
Sobic.001G313700	23.5783	25.6633	25.0042	27.7779	17.6848	9.4393	23.6663	22.8551	25.2672	26.4246	29.7834	27.5727	20.2659	18.6498	18.2198	18.4582	13.0622	7.78734	15.9479	14.253	20.0099	19.6651	18.4055	20.6765	21.6517	20.9027	19.7993	18.7181	11.572	8.15468	23.3806	17.2682	22.2911	25.701	21.0351	30.2687
Seita.9G342000	23.2072	23.0101	24.2683	22.2419	14.0674	8.75147	22.0544	19.4791	28.4832	28.3178	22.3654	23.3117	20.6006	19.0455	20.4278	19.7429	13.5121	9.89743	18.867	17.9062	26.0195	26.1338	16.7949	20.5739	21.3401	22.0484	20.5481	19.5767	10.892	9.58309	19.6725	16.2848	26.4298	23.9212	16.7444	22.4703
Sobic.003G001500	4.00644	5.17764	4.47103	6.45878	10.2031	3.3898	10.2357	6.38416	5.00219	6.57102	7.2319	6.02695	5.41375	5.67926	7.00519	6.49331	8.41069	3.38412	10.0522	5.20171	9.04283	8.50626	5.37313	7.47793	5.54238	7.72394	5.73021	9.07044	7.26461	3.37967	19.6432	6.30142	8.47367	7.10806	4.48012	8.09691
Seita.5G002600	5.25528	4.53458	5.00549	4.24518	3.3868	4.92307	5.64203	7.96104	7.30315	8.00248	4.56229	5.18965	6.58607	6.06316	6.04346	3.90339	3.21871	4.45244	7.63476	7.97744	8.58126	8.44623	1.90797	5.1501	10.1725	7.15827	5.40566	5.30957	5.33146	7.03936	7.31991	6.85144	9.69399	6.386	3.3008	5.41438
Sobic.006G247700	1.72677	1.76175	1.16232	0.872011	1.33595	1.04751	1.268	1.58744	1.51826	1.11967	1.22857	1.32901	1.76575	1.47941	1.69162	1.21021	1.09053	0.592536	1.70618	1.07613	1.55898	1.79143	1.49298	1.16963	0.874317	1.30549	0.801687	0.843511	0.738452	0.672293	0.732517	1.59759	1.17295	0.937091	1.30368	0.859017
Seita.3G022100	7.5251	7.10424	6.05849	5.03851	5.30604	6.4274	6.51938	7.85863	7.98094	7.81459	6.33819	6.85909	7.10449	6.63735	6.09294	6.00841	3.96879	6.48002	5.76114	6.46269	7.41059	6.64824	5.753	7.99498	7.37824	5.57905	5.88121	5.77667	5.53277	7.57584	5.33394	6.26151	8.62411	7.75988	8.70014	7.13252
Sobic.002G071400	9.47769	9.19233	11.3525	8.72873	9.53212	8.85864	8.68853	9.22087	7.10105	3.87542	4.9086	10.732	11.3698	11.7588	9.19928	11.7884	8.83598	8.45844	8.73383	10.0497	4.47801	3.82635	4.50502	9.87231	11.3538	8.06324	8.74962	13.5952	12.378	7.12132	6.31225	12.1259	5.18836	3.80645	3.15449	12.8084
Seita.2G077000	15.1504	11.8416	10.6518	11.4652	16.2725	10.8768	13.8907	11.3709	8.61112	3.34073	9.35337	12.3604	12.3777	15.4595	12.8437	13.0085	11.7761	15.3308	11.8773	11.4635	7.33562	5.71077	4.14041	10.732	13.3932	10.4858	13.0028	12.5952	14.1793	13.4441	10.0105	12.3132	7.99193	5.83014	9.36528	8.12223
Sobic.009G031400	96.609	97.1188	91.8572	94.6297	133.04	88.347	99.7878	107.111	110.545	107.319	101.662	113.726	132.155	127.376	112.312	107.479	102.955	74.4179	115.711	98.8621	112.25	135.403	106.798	127.404	90.8767	94.6051	92.9054	131.428	102.455	67.4966	66.6117	132.958	124.161	76.282	96.0158	81.5526
Seita.3G051400	88.2216	103.526	96.1906	95.7395	98.6837	56.2505	95.2694	104.927	126.009	113.324	90.6754	114.188	111.491	109.777	97.5329	103.926	80.7742	60.9457	104.181	112.098	112.239	115.031	92.0402	99.7993	82.668	99.9375	112.417	101.752	76.4255	54.4403	81.3475	74.8366	124.529	110.406	84.5577	102.712
Sobic.009G228400	5.04776	4.42667	3.92613	3.59316	4.25024	2.82069	4.01746	4.84332	4.12783	5.58345	2.30877	3.99238	3.79993	4.46075	3.999	4.60065	3.56334	2.63553	4.45461	4.14494	4.61769	4.73058	1.29538	3.69133	4.39697	4.54747	4.89031	4.59801	3.77655	2.85763	5.55075	4.0686	5.45074	4.28266	1.40636	5.92415
Seita.3G150200	2.85733	2.24194	3.51529	2.60189	2.66393	1.44882	2.6962	3.63638	1.76282	1.60834	1.05158	2.15978	2.17816	2.48168	3.01813	3.73629	1.94232	1.80437	2.51857	3.19484	2.71193	3.13605	0.510456	1.78503	1.92135	2.02305	2.25249	3.04723	2.45774	1.24705	2.70982	2.43792	2.85975	2.0502	1.30631	1.97316
Sobic.003G027500	6.62245	5.69062	5.1597	4.25459	2.5533	3.09072	7.26226	6.62	7.58707	6.794	12.3918	4.78694	4.80822	4.18355	3.12172	2.49	1.28424	2.41443	4.79899	5.22213	4.7115	5.26124	11.4596	4.0022	5.21275	3.61975	3.1772	3.54962	1.44211	2.97844	4.13288	5.79748	4.84135	6.26579	11.9652	2.3959
Seita.5G142600	9.71899	10.9344	9.23717	6.50466	2.83335	6.8787	8.6167	5.25545	11.6204	14.0234	20.4222	9.74255	9.32668	9.78172	8.45123	6.50969	4.15055	7.3994	6.91105	6.87009	10.5078	12.0176	19.399	8.2463	8.10794	8.80662	7.84751	5.22578	4.60149	9.54977	6.65987	6.42722	10.0265	12.1623	17.7913	7.88537
Sobic.002G368400	33.3011	34.6246	34.1553	33.1909	29.4959	25.1896	32.9536	37.6692	28.2081	29.8427	25.3621	33.728	31.2281	34.1156	29.9188	30.8591	27.4513	28.3862	31.376	34.116	30.465	25.4719	22.5148	32.7932	41.2614	33.2268	35.8394	33.3055	28.1116	26.2877	35.5729	35.2269	31.789	30.5205	20.029	39.0853
Seita.2G382700	34.6801	26.0564	29.7835	27.4465	28.4048	52.8073	32.8544	30.4793	30.3954	20.9599	24.561	29.6811	31.6841	34.7662	32.649	31.6231	44.181	66.6765	30.5632	44.1635	32.2164	24.223	21.3154	27.7908	35.893	32.5808	33.7537	35.7178	43.2038	68.03	31.9304	47.4404	29.7033	24.6974	27.1223	34.953
Sobic.004G059600	11.1704	11.4726	11.0014	15.2151	11.6384	9.03792	13.2078	9.27932	10.5854	11.2311	35.1964	17.5721	10.9668	10.0227	10.6089	11.3147	11.2439	8.13918	7.93118	9.83043	11.0985	10.1674	20.5916	12.9679	12.6022	14.7558	11.8445	8.35492	8.59872	10.7056	16.9385	8.66339	10.1525	17.2607	19.0708	14.312
Seita.1G068800	17.9475	20.358	21.2918	17.8176	10.3793	8.95731	14.5574	8.81008	17.8277	19.5763	29.4721	17.7481	19.0183	15.9717	18.2805	16.3413	15.3728	10.3421	11.6529	8.40171	18.5712	21.1638	25.7106	19.1516	19.1015	24.0873	17.3732	16.6332	12.797	7.79934	13.415	9.68054	17.2768	20.9275	24.7379	17.2396
Sobic.002G110500	8.58831	7.40281	7.25002	7.08346	8.39719	4.6346	7.3653	7.17981	4.54129	1.92769	4.35739	7.16815	7.33938	8.40138	8.18752	8.39341	6.72422	5.92381	6.44259	7.17979	4.79054	3.50966	4.21786	8.40486	8.5477	6.21971	5.40734	10.8869	8.11699	3.43812	5.23924	11.2112	5.23555	3.25995	2.87001	8.9516
Seita.2G108200	14.4776	11.9366	10.5297	6.68861	12.6754	8.12605	12.1192	11.5102	8.39747	3.52985	9.07947	11.1042	12.8471	14.8526	10.1199	10.3492	8.59378	11.7336	10.6969	8.20003	12.4274	7.41609	3.76548	11.1211	13.9767	9.77463	12.7632	8.77631	12.3614	11.1345	9.53511	16.0047	11.5067	6.95775	9.38595	7.1307
Sobic.001G277400	11.3273	8.87683	10.0649	6.89755	3.14818	2.72121	11.4632	7.72647	4.871	2.8445	4.49185	8.38601	9.20824	7.52336	7.09005	5.60002	3.53027	2.13255	8.59682	7.66404	6.02478	4.71239	4.30908	10.3167	11.9124	12.2161	9.38716	6.67211	3.88784	2.16035	9.38655	8.44141	6.93527	4.12619	3.81935	7.3426
Seita.9G299200	7.71553	7.20072	4.59887	3.87829	2.7003	3.53382	5.55837	4.51539	3.01923	1.13472	5.50874	7.47087	6.65696	5.73122	5.11961	3.79417	3.26726	2.54606	5.30536	3.73063	2.8285	1.36636	5.86308	9.60153	8.49178	7.13413	4.46708	3.32863	2.61586	2.76516	5.62693	3.42839	2.76444	1.92862	4.74829	6.83022
Sobic.002G323000	4.36438	3.4435	4.03554	2.73925	4.54635	3.69464	3.15333	4.54338	4.83292	4.96548	2.3823	3.03623	3.93556	4.53462	3.47534	3.08883	3.31995	3.41245	4.08353	4.06905	5.50713	5.23482	2.04295	3.56529	3.04076	3.45163	3.38487	2.88752	2.87643	3.07982	3.42209	3.01111	5.08027	3.69847	1.75143	3.20439
Seita.2G336500	26.6666	33.0513	26.5776	24.7925	15.3013	9.50066	27.3329	23.7237	24.7981	41.425	23.5461	24.638	19.771	19.9651	17.1443	15.7105	11.8096	7.93194	22.2252	22.9531	26.6862	52.2867	24.4856	25.2903	24.7169	23.1102	19.3919	17.353	11.1787	7.082	22.6383	17.6368	27.5814	41.2289	22.3229	22.0523
Sobic.001G236800	8.89068	6.47193	8.03071	5.7489	6.02167	5.37908	6.36252	6.83922	6.50918	6.4878	5.79485	7.0309	8.5144	7.66622	7.16972	6.53019	6.46003	5.38241	8.20608	7.77358	8.10492	10.2753	9.32852	9.9983	8.34387	8.04881	8.60899	8.87716	6.4564	5.22987	10.0578	9.11056	9.16562	6.75435	7.219	4.76689
Seita.9G239800	6.16783	7.6811	6.43745	5.98473	4.34307	3.30337	7.25247	6.25386	5.66268	4.54019	6.22723	7.22243	5.62069	5.77866	5.37682	5.1521	4.15952	2.9386	6.12033	5.9476	5.11823	6.08903	4.59263	5.68501	6.22286	5.89967	4.95715	5.26106	4.35403	2.38297	5.63506	5.95095	5.98657	6.62844	5.03328	5.84777
Sobic.006G220000	26.8218	26.5719	25.7546	18.943	19.1113	11.8166	29.7775	27.0607	21.0895	20.2598	33.4121	33.6958	20.9422	21.1548	20.4402	16.8121	12.479	10.7433	21.0556	16.6	19.5107	17.6658	20.3375	22.0772	20.8216	22.605	19.0032	19.5902	11.9609	11.4519	29.0286	20.8278	20.5269	18.5494	19.4775	37.1853
Seita.7G242300	22.2773	19.8296	19.4614	16.6562	8.44616	9.90215	22.63	22.407	15.562	12.3574	16.6321	18.1123	19.0978	18.8439	15.7017	14.4879	9.75259	10.7336	18.0737	23.8982	15.263	13.1119	12.5163	19.5656	22.8986	18.3606	15.8064	14.1065	9.61617	12.2029	20.8974	24.4002	14.7153	13.9513	14.6259	22.4617
Sobic.004G163300	4.56657	5.09123	4.41077	5.08278	6.04592	5.38966	4.94559	4.20177	3.10885	3.66684	5.31591	6.39571	4.3319	5.27897	4.24091	6.08132	4.84778	6.93469	4.3602	5.22047	2.92397	3.1233	3.84195	4.78267	5.1018	3.90957	4.05969	5.47792	5.28377	4.96141	4.01144	4.64408	3.57641	4.24564	3.27771	6.41885
Seita.1G178500	3.15387	2.0249	3.035	2.44984	2.40943	2.24674	3.24226	3.50877	3.40807	1.75172	1.12248	3.15938	2.00032	2.49604	2.25349	2.40747	1.91338	3.08762	2.13124	2.6472	2.65677	1.94406	0.626583	1.58971	2.04494	2.29345	2.36656	1.76212	2.71336	2.98778	2.33138	2.96207	3.48694	2.81783	1.55456	1.86921
Sobic.007G186200	17.0779	20.8163	16.466	19.2387	16.0472	17.4344	20.282	18.9902	18.0436	18.1153	15.3932	20.436	16.6958	16.4978	17.4797	17.7557	17.2577	15.8885	16.2043	13.7469	17.1093	16.606	10.256	18.656	21.3564	19.1536	20.3118	20.4232	18.725	19.6942	26.5209	16.4124	19.9968	23.5725	10.492	22.5845
Seita.6G230000	12.806	11.1678	13.5157	11.4814	7.35978	8.73323	12.3814	8.53946	15.4504	14.8451	2.36052	11.2377	9.20784	8.3763	7.08759	7.55484	6.90815	6.34458	7.32058	9.08054	13.9095	10.8302	2.11539	7.95421	8.5921	8.31645	8.18089	8.41874	7.80865	7.43197	8.2352	7.08986	11.8955	14.7612	2.12673	9.0856
Sobic.004G223300	10.5521	11.7777	9.51906	10.1476	10.2978	4.62301	10.6417	12.0762	15.8549	14.3479	11.9187	12.8466	11.4265	11.1613	9.19988	9.28491	5.9706	3.76291	11.1463	11.4562	14.1581	13.8477	9.06376	10.0437	9.5827	8.97203	8.11519	9.56358	6.51135	3.31754	8.37822	14.1719	13.6656	12.899	7.22976	13.6451
Seita.1G243200	15.1942	13.0257	10.8894	11.2383	10.2127	5.66466	15.2766	16.1996	17.6353	12.1424	14.3482	15.4865	14.797	15.9843	14.6411	12.0361	7.56574	7.73809	14.9902	15.907	18.7441	15.7379	10.0753	14.4502	11.223	10.9251	11.8767	10.7733	8.44491	6.05596	12.3022	13.5586	17.5718	16.1557	10.6521	11.873
Sobic.001G389800	24.9965	27.9056	24.1653	23.9549	21.0962	16.836	24.6822	24.5275	25.6275	24.1451	18.273	21.0452	24.8467	24.5835	24.0959	23.9028	22.5487	16.5432	22.9692	25.7513	29.9036	28.9668	17.5458	26.5396	20.8917	26.6649	25.4824	21.375	18.3633	16.6593	24.9483	23.3946	31.2027	25.6376	17.2461	25.5318
Seita.9G422700	39.9692	45.0273	45.1598	45.906	33.0738	29.5796	37.9981	34.1431	33.919	40.7931	27.8656	47.6564	41.5005	39.7146	41.3367	44.1352	36.4661	28.4894	39.5064	39.2412	35.9977	45.9386	21.8911	42.256	39.1992	42.5641	39.2012	39.4702	32.5886	24.6275	34.0504	25.2467	38.6256	38.6785	18.4919	42.4702
Sobic.004G006966	2.60805	1.83728	2.07798	2.3984	2.1396	1.922	2.36135	2.2231	2.22574	2.88483	2.0744	1.61998	1.84897	2.04376	1.76096	1.67678	1.37196	1.40564	1.2419	1.56761	1.54669	2.06685	1.69853	1.53343	1.98177	2.12971	1.98804	2.08802	2.37634	2.07831	1.93919	1.93339	2.28761	2.77071	1.91293	1.84768
Seita.1G006200	0.969292	1.37204	0.739821	1.02211	1.21206	1.0665	1.4114	1.34688	0.912322	1.44844	0.747365	1.0805	0.475035	0.887942	0.991363	0.621662	0.739366	0.507162	1.02139	0.801773	0.848021	0.930125	0.287327	0.755019	1.03555	1.20138	0.865277	0.978544	1.36944	0.768708	1.08068	1.02113	1.07721	1.00636	0.48163	1.05398
Sobic.002G358600	6.03239	3.87276	3.50809	2.11563	5.79901	25.6614	4.64559	5.46195	6.96524	9.50527	12.9599	8.9492	5.03878	4.26758	3.84753	3.38325	11.4072	33.2604	3.7506	6.47584	5.01034	4.16098	4.8483	6.33466	4.95411	3.99275	4.05354	3.31778	13.184	32.9841	4.98154	4.67469	5.70718	6.31534	6.34757	12.2382
Seita.2G372800	6.2608	5.31279	7.43689	9.09228	11.4297	16.7934	7.51546	8.73713	8.54272	7.12551	10.8008	11.5046	7.64379	8.38477	7.8246	7.64055	12.9549	9.88406	8.56324	10.8886	5.26489	6.1108	10.6159	10.7679	7.34463	8.8398	9.3509	9.34282	12.4302	11.7913	11.0923	8.39809	5.71743	5.94979	11.0773	15.0949
Sobic.006G265700	2.30592	3.82482	1.93834	2.95191	3.13556	1.16458	2.32504	2.60807	1.60355	0.811565	1.04128	2.23311	3.10824	2.84094	2.33697	2.60965	2.13294	1.80526	3.30372	2.94669	1.23642	1.57672	1.19458	2.9282	3.51784	2.70021	1.5933	3.76917	2.13182	1.33136	1.23985	4.23997	2.11166	1.90333	0.909286	1.89015
Seita.3G016900	2.34916	1.67475	2.22197	1.71562	1.86425	2.06051	2.41817	2.55135	2.59354	1.0397	0.685453	2.73034	2.46257	1.95334	1.64541	2.23741	1.12188	1.34789	2.16507	1.74338	2.26177	1.98227	0.533765	1.96492	2.87149	2.4721	1.91969	1.73351	1.60206	1.72288	2.38736	2.09801	2.43668	1.88596	1.19387	2.54639
Sobic.009G162200	37.1649	42.4886	30.3905	39.4749	35.311	22.894	41.8598	41.2504	38.2151	33.7261	36.0519	44.9385	48.84	42.0066	44.0776	42.7012	33.2358	27.1137	37.6918	40.92	41.9859	34.0696	27.2296	43.3055	36.6726	32.1777	30.1744	36.5317	28.6706	20.9096	37.8256	34.0002	33.5493	35.7487	19.1129	51.5648
Seita.3G218200	22.5736	23.9871	24.966	19.1828	20.8501	14.4322	24.1318	18.9489	27.6792	23.4978	16.804	25.9448	30.2255	29.7585	29.3048	28.2826	27.6163	23.4328	26.2557	32.517	41.5069	27.397	24.1135	31.9578	25.5335	25.7584	26.3148	24.9157	20.7965	15.0093	22.8228	26.323	26.7586	24.2805	22.0557	21.8879
Sobic.006G212900	21.0337	22.3679	20.9919	21.1407	23.6099	17.3756	20.3862	18.7029	21.9127	20.1756	20.9082	26.6011	22.6984	23.2071	24.8968	19.679	20.3187	15.9425	18.2469	20.1626	19.9684	19.5759	16.1408	21.6412	20.6415	20.8606	18.8907	23.1252	20.4022	15.8004	19.5013	23.2748	18.9233	21.0496	15.3949	24.9066
Seita.7G234700	25.3847	25.053	24.2975	21.7537	23.3168	19.9729	24.2769	23.561	22.2765	18.1406	15.5537	25.804	27.5853	27.6489	25.6142	25.4114	21.1849	23.6495	23.2069	22.5759	24.8661	17.0022	12.8717	25.3685	26.7114	23.4929	24.7718	23.9519	23.8935	20.7115	23.4027	24.6165	23.7722	20.6265	16.9363	22.164
Sobic.003G121800	33.1722	44.8966	40.163	35.1847	39.8851	27.0286	42.8373	37.3704	35.9154	29.354	36.5038	41.8351	38.3539	37.1634	39.2382	36.5632	29.0096	22.7753	34.2189	32.35	29.9539	22.8169	22.5968	36.6236	33.6679	32.7284	29.0805	30.8092	25.4179	20.6956	32.2125	30.9666	23.3051	26.6487	18.7212	56.9674
Seita.5G052200	76.2805	78.6621	79.1915	75.6926	82.9739	75.7604	72.2426	75.2634	59.7347	35.9657	34.7017	76.8281	80.5935	76.4082	82.9116	82.9121	98.5732	75.9099	77.5383	80.4092	59.4589	35.4402	30.5981	79.3691	81.2376	79.2148	80.9949	85.0384	97.5925	70.4246	80.0832	74.1637	55.0879	41.3315	27.8207	89.1332
Sobic.009G104100	41.6824	43.34	41.6954	38.2203	41.1418	37.0383	38.4756	39.339	38.8221	31.3091	27.8037	49.4348	51.9071	56.6641	50.3607	57.2668	47.7592	45.5109	49.3623	56.7099	44.9398	36.489	32.2413	51.0306	52.0884	40.8768	46.3951	62.6748	54.4988	37.0297	33.5128	55.2444	38.6825	31.137	21.8643	41.4293
Seita.3G277800	111.774	85.7014	89.6967	81.2265	105.469	77.7883	91.5061	93.7248	88.6191	46.8443	87.7138	95.8735	128.017	134.597	108.919	104.13	93.4822	118.981	106.712	102.962	106.763	66.6045	76.9052	106.357	104.241	85.6382	105.176	86.5819	92.0424	93.1101	83.2196	110.406	94.1486	62.7865	109.746	71.9699
Sobic.001G219700	5.43185	5.35717	6.15188	5.05912	4.51821	3.68294	3.68117	3.76287	3.6207	3.69014	2.48404	3.64495	4.36673	4.21202	4.1221	4.49861	4.5259	3.40496	3.29149	2.61956	4.30699	3.66586	2.05952	4.42478	5.11391	5.46233	5.21984	4.68404	4.92241	4.20534	3.70342	4.1665	4.36585	3.91787	1.97889	4.76273
Seita.9G223000	5.9007	5.74307	5.85167	5.81677	3.58063	1.84933	4.36689	5.15842	5.43776	5.33341	2.32131	5.3147	4.12537	3.91081	3.87728	4.2953	3.21871	1.63833	3.91907	2.77473	4.79788	4.54742	1.83983	5.35107	5.46805	5.87794	4.19102	4.4016	2.25018	1.22748	5.03	3.71464	5.19066	5.01807	2.0192	4.72854
Sobic.009G013400	89.2625	88.8022	96.1849	109.324	92.7912	89.3384	89.4362	81.5863	91.1293	72.1503	42.1125	83.3692	103.199	102.634	110.303	115.169	115.744	96.3338	95.1303	111.711	116.194	110.738	48.1509	103.798	114.75	117.559	128.41	121.931	119.916	110.134	139.803	104.646	114.747	101.463	37.0691	87.5378
Seita.3G064700	26.4847	24.6717	24.5591	26.2468	26.061	18.5858	26.9167	23.3928	31.0311	41.2643	80.3322	27.1901	28.9718	28.8102	34.4471	28.092	31.2721	28.5365	27.6021	24.7067	34.652	46.0114	94.3286	36.9826	33.789	33.3829	31.3019	30.8852	28.4337	29.5751	30.035	33.0837	30.539	47.3151	99.428	31.8471
Sobic.001G096200	2.01438	2.21175	2.07568	1.8023	1.6653	0.784302	3.10836	2.12051	1.95816	1.24264	1.25197	3.14541	2.51571	2.40468	2.12244	2.154	1.4911	0.710661	2.08268	2.85863	1.87765	2.31166	1.2666	2.85635	2.99689	2.10985	2.35117	2.27865	1.6763	1.02673	3.56513	2.17674	2.21456	1.93821	1.26643	2.90781
Seita.9G098800	25.9836	19.8579	27.2199	21.7928	18.3443	14.1837	27.8017	25.2858	31.795	34.6397	22.4463	27.0238	29.9561	28.6697	28.3229	22.4918	15.8677	18.3374	25.0232	25.6708	28.8952	26.5771	20.1818	25.335	26.0511	27.4479	29.9022	22.5017	22.2133	16.8824	25.7974	30.2013	30.9444	36.4147	28.35	21.2486
Sobic.003G036800	4.92664	4.76975	4.27912	3.31173	5.04846	3.68483	6.29911	4.21352	6.57679	6.18857	5.29004	3.84825	4.0976	4.58209	4.08796	3.99837	2.44275	2.75492	4.42517	4.98273	5.45571	4.84342	4.03296	3.84961	3.77939	4.67346	2.88182	3.14622	2.90872	3.87635	5.2018	4.06967	4.88228	5.44988	3.48645	6.3696
Seita.5G133600	2.50152	1.81311	3.57394	3.67402	4.35274	6.27694	4.16734	3.69704	3.47631	2.69431	2.50576	2.47028	3.13498	3.77868	4.50683	4.43861	4.65309	9.17235	5.36789	3.53439	3.25499	3.53098	2.2705	3.95161	2.85561	3.06662	3.34504	3.87258	4.56801	8.51272	3.80841	2.64981	3.34847	3.15818	1.98622	2.64691
Sobic.001G113200	31.3957	30.3784	30.1813	34.2085	32.2003	37.2808	28.6302	37.9277	28.9122	32.4065	31.072	30.3258	30.0392	28.5086	27.8488	29.9138	33.368	36.9585	27.3727	30.3038	25.5385	33.9058	28.5399	26.3552	32.2851	31.9001	29.8678	32.7022	35.6664	42.2799	29.8228	39.1398	30.2921	38.2154	30.1591	27.5766
Seita.9G115600	44.7253	47.2526	50.1509	49.8855	74.7228	120.28	48.2331	54.274	70.8239	70.945	55.7162	44.2969	43.5186	43.3544	44.9574	50.5678	80.4193	107.01	43.2889	48.8132	52.9433	63.6647	54.5353	48.0835	47.3365	51.2757	48.3897	53.4566	87.9908	117.666	47.582	47.8203	47.5219	65.9898	51.247	42.9721
Sobic.007G146200	1.0554	1.52663	1.01202	1.74377	2.7626	2.60587	1.62318	1.50064	0.932908	1.40088	1.55928	1.14212	1.46055	1.23959	1.29043	1.7518	3.10224	3.06997	2.21772	3.48514	2.69239	1.74763	1.32313	1.19781	1.03313	1.81259	1.55848	2.37682	3.21113	2.44944	0.665829	2.46865	1.60652	2.49855	1.4533	0.856453
Seita.6G168400	1.35829	0.968863	1.50395	0.824572	0.452268	0.751335	1.45489	1.86691	1.82047	0.729801	3.18679	1.43737	2.17066	2.43734	1.39886	1.58306	0.827804	1.16965	1.90812	3.04838	1.79051	2.04002	1.49233	2.05294	1.95054	1.11232	2.12949	1.32657	1.35819	1.42274	2.22776	2.47031	2.38283	1.9935	3.8922	1.64147
Sobic.003G085100	34.2986	28.8064	34.8094	27.9211	15.3689	9.42674	29.7666	30.0351	30.0455	27.4154	9.82101	24.5528	28.8836	28.8771	29.1403	26.0355	16.8123	7.69761	30.4029	29.8011	28.6442	27.326	14.8135	31.8743	38.6428	37.0965	36.933	29.2365	18.9189	9.06895	30.5226	31.4844	31.7199	29.7355	12.4107	17.9084
Seita.5G089500	20.2122	21.4523	20.2976	15.3377	14.1088	7.57706	20.4015	15.8987	16.0083	14.9534	9.83048	17.0265	17.9822	18.2872	17.3144	17.4445	15.8117	8.87731	17.3061	17.483	15.8901	16.7399	11.9746	18.4031	20.9822	23.0894	19.2511	20.421	17.7129	9.61089	20.011	19.4379	17.6222	17.8703	11.2425	18.288
Sobic.010G120400	2.36904	2.24301	2.43393	2.24178	1.506	0.614183	1.93388	1.60002	2.80286	1.88672	2.96905	2.49962	1.92694	1.49827	1.8402	1.6371	0.707068	0.725382	2.21105	1.87119	2.15388	2.55263	2.43001	2.77144	1.29205	1.86987	1.27585	1.29078	0.658121	0.534963	1.12093	2.19046	2.84248	2.67677	2.42708	1.70886
Seita.4G127200	0.586813	0.565074	0.703892	1.06871	0.762025	2.31274	1.2122	0.672128	1.06737	0.472938	0.36444	0.864935	0.800347	0.454373	0.662451	0.725625	1.011	2.80451	0.606142	1.14704	0.51054	0.330502	0.353811	1.06431	1.05335	0.878509	0.725081	0.770739	1.64675	2.89768	0.618717	1.36369	0.564214	0.832535	0.646741	1.36766
Sobic.004G151200	29.6861	26.2661	26.5592	21.2014	20.7146	7.43059	21.4883	24.5509	19.7748	16.654	23.8256	30.8383	30.3875	30.1575	24.9779	24.3943	13.1516	9.2419	25.2341	26.4074	18.3287	21.3669	22.9874	27.932	35.3069	27.7942	24.0282	31.6915	16.2767	6.61536	19.6245	38.2857	18.6958	17.2813	15.8428	32.146
Seita.1G165100	35.1952	26.742	23.7089	19.958	20.6355	10.316	29.0495	23.2233	19.7156	10.3507	28.4444	31.0852	34.1782	31.9019	26.7454	23.6525	10.7831	17.2126	26.3438	21.4872	21.6845	21.2147	18.9395	27.5225	32.6675	27.2164	26.5574	19.8086	16.7202	12.236	26.3462	24.9956	18.4234	20.6806	33.8003	20.0336
Sobic.002G259400	29.7976	29.1815	25.5235	24.2129	16.8313	11.9534	29.1638	26.8523	30.5339	27.0163	27.5705	32.5672	26.4294	24.6519	23.941	22.6933	13.7037	9.90906	26.8803	24.6633	23.1095	20.4824	17.8949	26.3188	25.7266	27.5783	23.7313	20.798	13.0855	8.69982	25.2264	24.83	27.1496	24.0487	17.1526	34.5439
Seita.2G267800	30.1265	25.4477	28.0523	24.8751	25.342	25.7403	28.4821	28.7422	30.425	28.8124	20.9079	23.84	24.7885	26.6646	25.6414	26.309	21.6215	27.5751	23.6702	27.3753	30.8072	26.6716	16.8758	23.2254	25.4569	24.0554	25.5549	29.3929	27.4848	25.1061	24.4368	27.6184	32.2351	31.0284	20.6411	27.1359
Sobic.002G298700	0.807404	1.49077	1.00647	0.350815	0.601773	0.311009	0.745108	0.857749	0.685188	1.45632	1.4118	1.02235	1.55268	1.78483	1.53659	0.682706	0.968357	0.257124	1.68766	1.28334	1.23887	0.922918	1.85989	1.52674	0.958725	1.70558	1.01776	0.955906	0.333261	0.237247	1.33032	0.760836	1.20307	1.61643	0.988936	1.43863
Seita.2G310000	1.66923	1.3953	1.01076	1.00938	0.625278	0.378711	2.15512	1.43393	1.64795	0.720699	1.51182	2.18831	1.91876	1.67332	1.42569	0.867451	0.421841	0.42673	1.14229	1.62387	1.6503	1.33337	1.27902	1.79757	2.16699	1.96234	1.58017	1.0804	0.504772	0.292707	1.72855	1.76563	1.87419	1.37805	1.87803	1.57597
Sobic.010G255300	60.4176	43.8664	58.7598	49.0862	38.3268	44.4228	45.456	53.7531	72.8866	145.592	35.1066	29.0944	35.7095	34.2107	36.796	37.8612	46.4096	37.5389	38.0663	41.5596	87.7194	139.807	61.8576	29.685	39.7508	49.6362	50.1103	48.5059	48.0995	52.3031	48.6772	42.7706	89.1428	122.454	74.4347	23.334
Seita.4G271300	13.7485	16.3514	17.456	19.5292	14.528	38.1819	14.8654	12.9492	37.2557	131.409	72.977	10.435	9.46255	10.9555	10.7341	11.3855	14.6419	29.4509	10.8212	8.28762	41.6763	115.707	78.9667	7.31584	13.2282	13.7174	12.7262	15.7847	17.2347	49.6039	12.4365	7.46225	46.6315	107.95	73.6963	12.211
Sobic.007G187800	55.3709	62.9415	60.7557	60.308	44.3812	51.8635	69.9072	65.119	52.822	33.112	37.2615	50.4932	55.2005	61.3097	61.2395	76.7528	85.5208	136.751	60.8935	84.3915	39.2067	29.9075	16.9017	62.1292	62.1196	61.8578	69.8325	60.8386	113.653	116.811	87.6786	52.0037	44.6873	42.7242	18.5875	96.5817
Seita.6G227800	13.6894	16.1404	17.8363	20.4546	15.9969	40.4647	79.7799	80.319	31.7252	44.0102	16.6489	12.9853	17.2522	17.3772	21.5446	21.9071	23.4935	49.5892	114.589	143.129	53.0424	37.4795	19.2411	17.2789	12.8601	17.5145	16.2341	19.2558	20.5588	57.8634	132.511	166.661	49.3888	38.8324	17.0804	18.4443
Sobic.001G386700	40.2684	28.624	35.3269	38.7353	17.2343	17.3114	26.4482	23.119	40.8048	35.4296	22.579	28.65	17.3909	15.6518	19.2296	19.266	15.5648	12.3103	17.2852	16.6262	27.2713	24.0566	17.6202	20.5453	26.0538	31.5314	16.8079	12.8158	14.528	12.4864	23.7395	17.6402	33.0054	27.2195	17.8739	21.0844
Seita.9G419000	15.4765	17.4542	14.6662	11.4267	8.7744	12.1471	7.6806	7.66556	27.9506	20.9011	7.96645	12.5203	12.5509	10.5801	11.4322	9.9879	9.26546	10.3376	8.22647	13.4453	13.4649	16.5996	10.1552	11.4176	13.6867	10.7579	10.5369	8.24082	10.1191	15.7259	9.24055	9.67822	12.3616	16.3297	7.16089	14.8036
Sobic.010G033300	22.9467	21.9185	22.214	19.9474	26.8007	43.3853	18.1161	17.0737	16.5856	27.9135	27.7073	20.8362	24.979	21.9019	21.7022	19.4021	19.4873	48.5928	21.2271	19.2299	19.0959	25.7052	31.541	18.9816	20.9403	20.3025	18.2582	27.0398	22.7665	49.0744	15.531	28.5897	20.0883	16.9641	25.4028	17.622
Seita.4G031400	28.6872	25.6859	25.3553	22.5136	38.761	60.7591	28.4173	25.6523	22.6933	16.9781	36.2055	23.9094	25.5641	27.2231	24.1915	23.7776	27.2514	65.9618	24.2464	18.5823	23.9036	17.5962	26.5417	23.5049	26.8444	24.1687	26.5599	26.1615	43.0278	82.4922	24.5109	26.7986	21.5464	22.849	36.4981	18.116
Sobic.004G103300	86.52	88.2639	94.5262	87.0429	83.1698	84.883	78.5285	84.8172	84.267	86.3437	104.051	74.3664	77.9546	84.8875	82.741	95.0445	96.5289	82.926	82.224	80.3666	77.8741	82.4563	131.546	88.0274	85.7879	87.6376	94.5599	78.8681	93.7753	91.0144	86.6605	64.0605	81.0511	82.7368	157.193	85.6702
Seita.1G024100	65.904	74.3257	69.5461	72.7328	60.9025	58.8552	59.5846	58.7825	53.5695	72.312	157.146	69.5043	55.0957	51.6674	65.1381	64.38	71.5488	54.804	56.3495	50.6287	48.0031	64.5131	167.105	64.1418	60.4552	62.5976	57.7653	63.8446	56.2084	57.3281	61.71	43.6885	47.8318	66.5846	145.689	70.6093
Sobic.003G099400	30.8185	18.3933	27.2554	21.0392	11.2773	7.68164	16.5442	16.3373	14.6565	16.7104	23.4867	17.8395	35.1255	33.9708	31.8141	28.018	20.601	12.5451	27.7495	24.0178	31.4523	32.0021	50.947	34.4599	37.9824	37.5843	39.1314	26.2224	18.8265	12.4021	30.0927	23.314	31.0845	27.4588	65.9094	15.8889
Seita.5G074700	14.9045	16.3771	14.4926	16.7351	9.35165	7.10244	14.5623	14.8718	15.4255	17.8559	12.5087	15.4145	18.5188	16.5911	16.0344	18.9338	10.0851	4.46503	16.6421	14.3939	22.2222	23.9963	18.5791	22.1464	21.4333	21.8376	17.3357	16.5188	8.31967	3.3323	16.5845	17.2465	21.7607	19.1157	14.8354	19.1245
Sobic.002G348600	19.4283	18.8063	21.3651	20.1842	13.8574	11.726	19.7287	21.4218	20.476	18.3859	19.136	22.6308	19.0217	18.5608	20.1839	20.1093	15.9364	12.8891	19.9706	18.1101	16.8936	17.747	15.6023	19.5057	17.094	19.1683	18.0636	18.6228	14.2783	13.5068	20.5984	16.4252	16.3653	16.8995	13.6143	24.9466
Seita.2G363000	21.4587	22.8179	24.1389	24.4254	22.5599	18.8901	22.9545	24.3509	27.0104	24.6301	20.8404	22.3025	22.8017	22.662	22.5089	22.9877	21.8198	19.6762	23.0412	24.8852	24.0964	23.3281	20.8449	22.6131	20.7202	22.0932	21.8581	23.7882	23.0081	18.6564	22.1132	21.2131	23.5615	22.5189	18.5162	25.6123
Sobic.002G222700	2.94841	2.80402	1.94732	4.27045	6.1033	12.4798	2.98985	6.45681	3.86636	4.1931	2.65549	2.24345	2.45351	1.90274	3.25663	2.30071	7.53561	13.3402	5.51735	6.48456	5.39276	6.48347	5.07049	3.76914	4.91466	3.52077	3.10989	2.92604	6.4251	16.8925	5.2315	6.95448	4.71432	5.05658	3.0015	2.80089
Seita.2G226300	1.55948	1.97194	2.02759	2.01714	1.20374	1.02927	1.38296	2.35454	3.52877	2.69325	35.9524	4.42038	2.63672	1.98638	2.77972	2.41802	1.2711	1.25134	3.456	2.59158	2.579	1.65837	45.1898	6.87824	3.19923	4.13601	2.48636	2.25596	1.50907	1.11374	5.51647	4.58379	2.97731	2.56621	49.1663	7.77093
Sobic.009G141400	54.3958	55.1526	59.0806	53.7132	31.9889	19.1208	55.7941	48.446	44.8627	24.0209	19.0379	47.6128	47.0361	47.3006	41.487	41.6474	35.7797	23.7984	47.5745	43.7993	42.9175	25.9659	14.0974	45.9323	49.1905	48.0353	51.2239	36.3965	30.1938	22.0998	50.6278	34.3406	39.0783	23.5031	16.0473	51.7021
Seita.3G237700	36.6222	42.5768	37.4726	37.2606	19.0064	11.6707	30.1716	34.9164	31.632	20.9647	26.6831	42.5665	36.0218	33.6072	37.7444	33.194	24.1705	13.3896	38.8429	28.4756	27.5496	20.2096	28.002	41.3745	38.1943	42.4098	38.9394	34.5717	17.5212	12.1693	38.9831	32.2481	30.6459	20.3685	22.1353	39.4713
Sobic.002G070600	71.2815	73.0037	72.5773	68.3147	74.5353	56.0218	65.8006	74.14	81.8774	72.8355	64.9414	73.9394	73.2597	76.5311	69.1512	72.694	61.8105	52.2926	71.2928	76.8275	67.6618	73.8203	57.8206	68.6892	71.2658	59.6703	66.1617	79.2934	69.9289	50.5483	54.4481	87.5162	77.3394	58.5794	50.1405	69.6864
Seita.2G076200	75.9832	77.4744	74.0821	68.414	86.4477	60.4	73.9647	81.1692	72.5469	49.6564	75.202	77.6782	80.2803	83.0456	72.3637	76.2615	63.0847	79.6814	71.4806	71.5617	69.5246	57.6041	62.7002	78.4258	72.7735	75.982	82.9427	72.1728	75.6294	61.9613	60.4563	75.9108	67.5307	62.5635	71.7626	55.1424
Sobic.001G007600	45.7199	55.5942	54.0469	48.1673	63.5508	49.3013	57.1209	53.0821	62.7194	52.7861	52.6834	62.7939	51.1185	49.4095	49.8145	49.9611	41.4546	34.5687	54.7037	54.132	47.0076	47.3113	46.0389	49.7363	48.1203	45.6876	45.1737	57.5433	47.8633	33.5251	42.2049	62.4334	53.1261	42.9736	43.3973	50.7901
Seita.9G006300	59.6415	64.2576	64.4704	65.524	88.3844	78.4573	61.6453	72.8956	62.4452	45.6339	59.3115	64.1127	63.559	67.3922	65.2657	71.8184	74.7629	76.1277	71.0887	77.0103	60.6968	50.7954	55.1388	64.0133	61.6605	65.9447	76.478	82.9688	106.003	75.3218	67.3948	72.9998	55.8164	58.3372	58.7847	56.2726
Sobic.003G152600	282.401	250.358	274.261	212.803	159.219	118.608	237.161	224.691	214.366	162.007	165.493	288.893	399.799	389.495	300.038	304.226	186.508	148.03	319.527	370.489	305.126	226.851	255.462	340.099	369.122	265.759	287.808	328.052	229.968	119.58	204.988	345.084	239.128	166.464	145.711	204.503
Seita.5G156000	801.335	625.277	608.674	452.03	514.33	356.321	727.074	646.544	589.982	329.287	625.065	627.962	769.974	703.568	607.379	536.505	399.28	390.2	614.624	638.471	606.836	427.157	500.772	541.809	848.072	715.993	810.155	614.591	657.617	564.184	718.868	772.755	591.242	588.477	873.575	844.962
Sobic.002G179900	9.3032	9.73137	11.5372	9.15704	8.69713	5.61209	8.50486	10.8563	13.0349	14.0325	6.10404	8.29441	8.51935	9.53023	9.20882	10.3376	7.77667	5.05334	8.67431	11.2122	11.9774	12.6732	4.53839	8.90135	9.09217	9.88955	10.1218	8.03855	7.52862	5.12821	9.09282	9.63916	13.547	11.4331	4.91075	8.62138
Seita.2G184800	5.83162	6.1139	5.63365	6.94971	4.88696	4.66815	5.52474	6.09669	6.96914	7.97596	2.91683	6.47882	4.1572	5.01477	4.87178	5.75753	5.10542	4.33082	5.27176	7.36703	6.30722	6.96909	2.61151	5.27068	5.21894	5.58891	5.39764	6.06981	4.96139	5.16105	5.85588	5.8922	5.62486	5.64845	2.86131	6.62174
Sobic.006G100600	103.874	102.614	93.6881	85.042	70.1861	33.179	93.6045	82.4702	94.9532	84.0314	149.323	107.836	114.592	87.6796	94.9194	81.5955	45.3477	29.807	81.9353	95.2853	90.0432	89.8424	168.886	82.0425	115.237	94.8782	88.7724	106.961	60.0583	30.3698	90.9008	122.892	91.5985	107.173	195.86	100.002
Seita.7G118500	86.1834	69.6084	62.2441	41.2615	47.1614	32.6171	80.5399	71.3082	66.1889	53.5292	76.3685	72.0392	84.7329	97.5448	66.1832	52.8194	33.4819	53.8174	74.1935	69.5772	76.2029	71.1058	56.4824	67.5971	81.2605	68.6235	68.1294	46.4879	42.8989	48.8096	54.2394	94.9214	72.688	83.7773	97.2485	66.0357
Sobic.004G212400	47.1034	38.8665	43.3028	42.4244	40.8194	32.2243	36.6222	32.3788	29.9075	29.3397	20.8046	39.6856	46.2567	51.0633	46.2474	50.4452	47.8282	31.2597	44.4814	43.8017	43.1394	42.9094	31.7754	48.1207	69.9168	68.9238	66.4373	68.0682	60.2388	43.332	41.127	52.3379	51.5725	34.7693	26.5389	28.069
Seita.1G230200	79.7889	87.0968	87.0242	76.9272	84.1354	64.0268	78.7188	69.7838	72.1357	49.1262	53.249	74.1108	95.0112	89.114	85.3447	95.3555	99.8032	78.1758	84.5635	79.4896	68.6122	71.2336	65.441	87.679	109.882	112.872	115.673	104.359	110.202	75.281	101.544	91.1153	73.2501	76.7856	62.3306	78.8873
Sobic.010G168200	14.5405	14.2145	13.6276	12.3465	10.8522	4.83397	13.4695	13.9437	12.4901	14.8135	8.96591	15.7785	22.6416	20.5151	17.614	16.3991	10.8164	7.17723	21.8794	19.6391	19.7827	17.8063	12.358	22.7189	16.4556	16.5015	16.0655	16.4009	11.7704	6.0583	11.8285	16.3754	14.049	10.244	7.9047	11.845
Seita.4G184200	11.5079	10.785	9.76586	9.37006	6.79655	3.13635	10.6041	12.0265	7.63949	7.73702	7.04267	10.3811	12.5328	12.9154	11.1796	9.67064	7.85621	6.0037	10.0302	11.4936	11.0951	8.77052	7.25932	10.3598	13.4843	11.5759	12.4885	11.7117	8.90062	5.13773	12.3993	13.4947	11.3921	11.2187	7.65311	11.0213
Sobic.007G075400	15.7253	17.7973	15.4078	14.2964	11.9757	9.69559	19.9338	18.8559	21.7397	24.831	23.4698	20.9843	15.8342	13.8193	13.7301	13.1474	9.09987	8.18599	16.3642	15.6432	18.4869	17.5861	14.5531	15.5164	14.829	15.5969	11.971	13.5277	9.34657	9.59164	16.9359	18.2923	20.4346	19.3171	15.8174	24.1739
Seita.6G027100	15.9857	17.9914	17.4957	16.355	15.5013	19.9785	17.5971	20.8296	18.8883	19.6046	14.9813	16.0053	13.7938	17.4042	17.094	17.1763	17.1802	19.918	16.2288	17.7004	15.1492	16.8761	12.287	13.471	15.657	13.889	16.6309	17.5136	18.7443	21.9376	15.8725	16.7863	17.0182	17.0837	12.1567	14.3573
Sobic.004G241900	26.3048	26.0608	25.4933	24.0559	26.0967	21.7048	24.0811	23.1642	25.0648	22.0367	19.2358	24.7507	29.009	26.9455	27.478	29.9142	24.9844	22.7841	25.0027	27.8087	25.9484	24.9779	21.3462	26.7402	28.8717	26.9729	24.1445	32.3045	28.1399	23.375	22.6349	30.1858	26.1171	27.3195	18.5792	27.4829
Seita.1G316800	23.8611	18.7497	19.4511	19.0635	22.414	19.047	20.3337	18.3682	20.862	21.0696	18.7412	21.3352	22.6901	22.436	22.3608	20.0728	18.2799	22.0785	18.2749	19.9663	21.225	21.0955	16.1932	20.3191	22.8501	21.0495	23.1712	21.8536	21.3689	24.3475	18.7657	19.3394	21.7281	22.3659	20.7152	18.9782
Sobic.004G197800	85.2921	50.6873	47.1845	65.2878	16.356	11.1372	34.929	64.1354	49.0724	45.9623	56.823	47.7036	21.7725	28.1565	19.6619	20.5579	13.7222	5.85932	26.8569	27.0819	48.4504	28.3081	44.8653	28.6394	60.7847	50.9461	57.9403	17.278	13.0188	7.202	85.8875	58.6777	58.747	46.3323	56.4656	36.9735
Seita.1G214100	3.18351	2.52717	2.50156	1.58973	0.90272	1.38462	1.83854	1.97608	4.54203	4.46933	5.0172	3.46977	2.35136	1.97655	1.65964	1.25235	0.844918	1.19383	1.17957	3.05936	3.49261	3.27456	5.49005	3.07789	3.0969	2.72792	1.62912	1.13093	0.983803	1.32538	1.72212	2.54213	2.93098	3.30578	4.48198	2.62391
Sobic.009G034200	32.8606	36.8862	31.258	18.5645	18.8432	10.4869	38.7668	31.5267	38.0067	49.9156	34.6536	26.9521	34.3565	30.3882	24.0063	19.3951	13.3722	9.93942	20.8871	14.5544	37.4741	37.5487	32.7888	25.4697	21.2836	24.7797	20.7464	14.3578	11.4943	10.6451	25.3995	10.7404	33.5812	31.8742	36.1989	31.836
Seita.3G053800	2.80562	3.49055	2.58876	2.82217	3.71503	5.2107	5.84062	4.48398	8.55746	7.06147	7.83419	4.6606	3.58655	4.01763	3.10135	2.17005	3.16588	7.33222	3.42373	5.55028	7.43123	7.32136	6.39928	3.13599	3.37978	3.80703	2.86074	2.76869	5.61927	11.5329	3.24317	3.82364	7.16491	5.80947	6.4959	3.154
Sobic.004G141800	19.2635	23.3201	20.9014	18.656	19.1818	15.4704	20.8592	21.8923	20.3442	20.962	17.3486	24.6993	23.1306	23.6354	19.6059	22.6927	17.709	16.3589	20.6315	22.7445	21.2698	18.8795	12.1006	19.1532	19.1342	18.0432	18.3823	20.799	17.8815	11.6896	14.8806	22.0261	19.231	18.8074	10.5965	22.1934
Seita.1G158300	21.5051	21.9399	22.3305	21.9492	24.612	16.2743	20.9213	23.3255	16.0143	15.7967	15.9051	21.5694	21.1345	24.3762	24.0845	22.9763	22.3103	19.1109	22.0793	22.7242	18.8607	16.7482	12.4148	20.9571	19.9874	21.3027	23.2621	22.1885	23.182	15.19	18.5125	19.7172	19.2205	18.0165	13.8662	19.3457
Sobic.010G212600	3.6866	7.44748	5.37947	4.59445	5.62751	2.81981	6.09977	8.35661	7.06605	6.8358	9.5542	10.6966	6.18679	6.16275	4.41922	3.7374	2.80877	1.82682	5.05949	3.42734	2.66966	4.96569	5.73922	13.7137	4.39897	4.01214	4.79573	4.43458	2.56212	1.03894	3.43815	5.01367	5.03125	3.44248	2.9944	4.59269
Seita.4G193700	1.74216	0.869877	1.63429	0.561856	2.61039	1.6262	1.93272	1.62961	1.61224	0.835764	2.67487	1.90944	2.2321	2.87993	1.48366	1.46094	1.31699	2.57536	1.40365	1.63964	2.06689	2.28949	1.34219	2.225	1.93592	0.958555	1.23836	1.30545	1.53131	2.57431	1.26832	2.5377	2.67423	2.44326	2.74144	3.00768
Sobic.008G134900	116.472	113.146	114.272	90.625	93.8434	58.2933	93.7249	90.7614	123.075	119.161	88.7396	124.198	164.178	165.193	149.681	127.516	83.8103	86.8816	147.256	173.66	156.837	148.852	117.397	140.998	123.26	104.676	94.7916	119.679	89.5311	62.6923	87.7127	140.189	120.732	109.527	66.6099	108.961
Seita.3G330200	184.168	145.295	134.227	137.034	131.533	84.5426	170.854	156.361	152.47	109.94	137.965	167.374	231.015	219.042	177.442	170.349	113.068	150.568	194.083	204.73	201.633	160.432	131.493	197.069	187.805	159.066	193.086	160.73	166.686	114.803	178.368	188.796	170.983	164.246	164.473	169.954
Sobic.010G009200	2.74885	2.42818	2.03122	1.89101	1.9125	1.3946	2.27199	2.7799	3.76378	2.83947	1.52511	2.57352	2.47378	2.96596	2.22511	2.54002	2.03254	1.61339	1.90881	2.72611	2.32213	3.08383	1.14793	2.17555	2.51613	2.75253	2.48767	2.5333	2.33553	1.33262	2.37581	3.20192	2.9309	2.08623	0.829743	2.77675
Seita.4G009200	2.89563	3.194	2.61672	3.02413	3.87651	1.8267	2.63794	2.83793	2.80066	2.54337	1.85395	2.20001	3.09678	2.96085	2.96202	2.54575	2.90741	1.77372	2.70116	1.63168	2.30204	2.72888	1.25991	2.11156	2.66396	2.55539	2.93896	3.15175	3.00423	1.39033	2.2482	2.17166	2.73426	3.13989	1.97403	2.91181
Sobic.009G210100	5.79847	6.8023	6.14543	4.53812	2.79595	3.56039	5.25329	3.57992	2.98815	1.41779	6.90324	8.66935	6.90393	7.30677	5.31185	6.35781	3.16729	6.58785	3.99761	4.43285	1.59806	1.55876	3.79123	9.16531	8.73829	5.68744	6.65381	4.05724	4.39039	6.40332	5.54497	4.15709	1.94016	2.01969	4.79075	9.85118
Seita.3G166900	7.0524	6.62174	5.37847	3.9318	7.18848	18.51	5.86371	5.68737	4.75361	1.98851	4.46928	7.8329	6.21615	5.97017	4.66056	5.46192	7.33776	12.3628	4.63842	4.40234	3.78503	2.02654	4.22322	5.87341	6.90174	5.91162	6.48253	4.98041	8.25198	14.7391	4.98612	6.54397	4.07867	2.46441	4.60012	7.20579
Sobic.003G379600	54.1226	56.1125	53.7967	63.7747	77.9036	61.6352	57.3292	74.0954	47.9662	39.9399	50.7997	55.096	52.5	56.2315	54.2628	58.9655	55.4876	51.389	58.0985	67.2601	43.1977	49.0181	52.7461	55.0519	58.7933	52.8363	56.2659	78.599	72.3307	52.8551	41.525	91.9543	52.0717	40.6064	45.0133	36.3518
Seita.5G405000	63.2035	62.2164	70.865	73.2144	92.356	83.088	86.3432	101.646	59.5647	55.2592	61.6706	63.7998	61.247	72.8482	73.7234	84.7783	69.3729	89.9778	78.3609	72.068	69.5182	62.3033	57.7324	60.4194	68.4318	73.6266	86.256	80.939	91.4591	79.7162	85.116	89.0108	68.7891	63.8321	63.8738	52.6269
Sobic.007G047300	315.187	354.9	351.934	395.223	425.81	308.23	396.841	370.86	362.072	368.628	595.757	530.627	353.043	335.865	364.328	331.975	368.001	234.404	317.644	284.685	319.052	320.867	440.969	445.11	278.312	307.549	280.698	290.108	281.658	248.573	330.376	310.881	331.367	302.036	381.844	440.647
Seita.6G055900	171.187	195.398	227.773	172.463	164.054	150.028	164.434	221.751	268.818	204.997	279.758	202.185	173.457	153.666	151.127	165.026	166.48	129.488	149.399	170.466	169.554	133.308	300.396	220.043	153.867	192.117	187.158	158.766	125.103	135.489	177.09	157.296	140.615	157.515	260.937	197.21
Sobic.003G320200	1.94984	2.70426	1.50244	0.823705	0.626592	0.112836	0.973175	2.27425	1.11864	1.34798	1.53661	2.78183	1.5488	2.55989	1.84064	0.959786	0.413319	0.466427	1.1723	1.87616	0.648653	1.19372	1.59724	1.99484	1.94918	1.70332	1.37613	1.26157	0.513858	0.745303	1.21089	2.28879	0.845669	1.20483	1.20823	1.53834
Seita.5G343500	9.174	6.84817	9.09484	9.81095	5.75414	4.33701	9.01035	7.18439	6.29078	4.17586	5.21168	8.07936	9.15277	9.58144	7.70716	7.75076	5.82112	5.0339	7.82777	8.15531	5.93978	2.99479	4.18495	7.7584	10.1542	8.79582	9.83045	6.61748	6.2555	5.29152	7.71252	8.70883	6.39149	4.67598	6.52113	8.91351
Sobic.010G041800	3.87569	3.72182	3.98186	2.18304	8.39058	16.4317	3.2579	2.4472	1.97647	1.57942	4.13088	5.38069	4.40719	5.06814	2.82421	3.31673	9.89324	10.4227	3.21475	3.27695	2.28888	2.46196	2.412	4.00689	4.59979	3.01882	3.01218	2.94525	6.98217	6.23763	2.26815	4.33629	1.91781	1.60513	1.55893	5.51775
Seita.4G071900	6.67509	7.30922	5.09203	5.82393	9.46344	5.02441	7.05173	7.50526	7.10022	6.83977	4.52973	5.94456	7.03763	6.98153	5.30319	6.42731	7.71571	6.03956	6.19068	6.94441	8.78247	6.79443	3.81466	7.06718	6.90182	6.46202	6.30723	6.72452	8.45864	4.79733	5.97702	6.27439	6.75521	6.85685	4.87555	4.52159
Sobic.002G263600	9.46459	12.5246	10.4015	12.7237	8.80816	6.42348	11.4237	11.4414	11.4004	13.7042	9.52569	11.637	11.0076	11.6321	10.1859	11.3293	9.32222	7.72751	10.1332	11.7799	10.5908	11.2325	7.64098	10.427	11.2536	9.45165	11.2685	12.5347	9.30895	7.33893	10.5057	12.0953	10.7572	10.36	7.09363	11.8101
Seita.2G272300	13.1517	12.6033	13.1904	9.63287	8.85346	10.3193	11.8122	10.8721	11.879	11.6529	8.10869	12.3831	11.5329	12.587	10.77	10.7037	10.1129	14.4027	9.35589	11.6947	12.2111	10.281	7.53892	10.0081	11.408	10.097	11.8518	10.9767	8.43827	14.7277	10.2781	11.9017	12.3269	11.6093	9.01201	10.4148
Sobic.004G238500	171.383	133.994	148.195	118.646	89.1481	56.02	119.372	107.977	79.9082	117.048	407.876	127.901	194.028	197.545	173.287	163.243	124.501	77.0944	157.942	136.412	115.358	201.964	653.306	221.427	304.881	269.262	299	194.264	190.252	118.07	215.747	176.053	152.863	213.639	864.093	138.553
Seita.1G318400	218.071	214.456	226.949	182.252	106.627	85.9734	174.393	167.733	121.527	138.642	562.414	267.598	292.155	249.899	244.135	223.949	150.29	96.1338	217.181	169.096	113.767	191.48	670.031	359.551	322.337	325.776	275.006	214.378	144.114	98.696	274.835	218.099	136.458	209.417	636.886	356.763
[truncated: 18,296 more rows]

## Sheet: S6
Table S6: Differentially regulated orthologs (DROs) between sorghum and foxtai millet using a linear mixed model.
Sorghum	Foxtail millet
Sobic.004G231700	Seita.1G324800
Sobic.010G201700	Seita.4G205400
Sobic.010G131300	Seita.4G138300
Sobic.008G179800	Seita.3G397100
[truncated: 2,229 more rows]

## Sheet: S7
Table S7: Sorghum and foxtail millet genes classified into 16 clusters based on the ratios of expression values between control and treatments.
[truncated: 1,523 more rows]

[truncated: 10 more sheets: S8, S9, S10, S11, S12, S13, S14, S15, S16, S17]
